# Supplementary material for: Adding salt to expand voltage window of humid ionic liquids
Source: Nat Commun. 2020 Nov 16;11:5809. doi: 10.1038/s41467-020-19469-3 (PMC7670447; doi:10.1038/s41467-020-19469-3)
Supplement: Supplementary file 3 — Source Data [file 41467_2020_19469_MOESM3_ESM.xlsx]

## Sheet: Description
	This Excel file contains source data for Figures 1a-f, 2a, 2c, 3a-d, 4a-c, 5a-d and 5g

## Sheet: Figure 1a
figure 1a	Pyr13 (humid IL)		voltage (V)
		z (nm)	-3.06893	-2.54949	-2.0312	-1.49552	-1.00459	-0.505863	0	0.494118	0.995373	1.50443	1.96873	2.45042	2.93096
		0.005	0	0	0	0	0	0	0	0	0	0	0	0	0
		0.015	0	0	0	0	0	0	0	0	0	0	0	0	0
		0.025	0	0	0	0	0	0	0	0	0	0	0	0	0
		0.035	0	0	0	0	0	0	0	0	0	0	0	0	0
		0.045	0	0	0	0	0	0	0	0	0	0	0	0	0
		0.055	0	0	0	0	0	0	0	0	0	0	0	0	0
		0.065	0	0	0	0	0	0	0	0	0	0	0	0	0
		0.075	0	0	0	0	0	0	0	0	0	0	0	0	0
		0.085	0	0	0	0	0	0	0	0	0	0	0	0	0
		0.095	0	0	0	0	0	0	0	0	0	0	0	0	0
		0.105	0	0	0	0	0	0	0	0	0	0	0	0	0
		0.115	0	0	0	0	0	0	0	0	0	0	0	0	0
		0.125	0	0	0	0	0	0	0	0	0	0	0	0	0
		0.135	0	0	0	0	0	0	0	0	0	0	0	0	0
		0.145	0	0	0	0	0	0	0	0	0	0	0	0	0
		0.155	0	0	0	0	0	0	0	0	0	0	0	0	0
		0.165	0	0	0	0	0	0	0	0	0	0	0	0	0
		0.175	0	0	0	0	0	0	0	0	0	0	0	0	0
		0.185	0	0	0	0	0	0	0	0	0	0	0	0	0
		0.195	0	0	0	0	0	0	0	0	0	0	0	0	0
		0.205	0	0	0	0	0	0	0	0	0	0	0	0	0
		0.215	0	0	0	0	0	0	0	0	0	0	0	0	0
		0.225	0	0	0	0	0	0	0	0	0	0	0	0	0
		0.235	0	0	0	0	0	0	0	0	0	0	0	0	0
		0.245	0	0	0	0	0	0	0	0	0	0	0	0	0
		0.255	0	0	0	0	0	0	0	0	0	0	0	0	0
		0.265	0	0	0	0	0	0	0	0	0	0	0	0	0
		0.275	0	0	0	0	0	0	0	0	0	0	0	0	0
		0.285	0	0	0	0	0	0	0	0	0	0	0	0	0
		0.295	0	0	0	0	0	0	0	0	0	0	0	0	0
		0.305	0	0	0	0	0	0	0	0	0	0	0	0	0
		0.315	0	0	0	0	0	0	0	0	0	0	0	0	0
		0.325	0	0	0	0	0	0	0	0	0	0	0	0	0
		0.335	0	0	0	0	0	0	0	0	0	0	0	0	0
		0.345	0	0	0	0	0	0	0	0	0	0	0	0	0
		0.355	0.00180308	0.000923801	0.000312704	0.000104676	9.46062e-05	0	1.59002e-06	7.95009e-06	0	0	0	0	0
		0.365	0.480378	0.236943	0.0973409	0.0440607	0.0211263	0.00299162	0.00262141	0.000341059	7.31409e-05	1.85502e-05	0	0	0
		0.375	10.3422	6.13743	3.51365	1.62974	0.93542	0.186718	0.162277	0.0271988	0.0070247	0.000977861	0	0	0
		0.385	44.8233	31.2204	23.388	12.2932	8.05916	2.20737	1.92873	0.371099	0.131453	0.0179765	0	0	0
		0.395	60.2793	49.9155	45.8379	28.6469	21.2735	7.79964	6.87366	1.60295	0.700989	0.131513	7.95009e-05	0	0
		0.405	35.9129	36.9329	39.8403	30.3116	25.378	12.8803	11.0324	3.93729	1.90876	0.529505	0.000323304	0	0
		0.415	13.9198	19.1254	23.2481	22.2243	21.3942	15.384	12.6953	8.65401	4.20211	1.84749	0.00392204	0.000456335	0
		0.425	4.7979	8.87547	11.4938	14.9958	16.7617	15.9421	13.7548	14.1911	7.68593	4.68244	0.0298764	0.00251382	0
		0.435	1.65484	3.5631	4.72655	8.86818	11.3122	13.2117	12.582	15.2248	9.72423	7.06413	0.0894968	0.00799223	0
		0.445	0.701108	1.37219	1.70217	4.37194	6.27641	8.69082	9.2212	11.5228	8.58559	7.04775	0.153426	0.0158175	0
		0.455	0.768089	1.00677	0.704685	2.23371	3.23594	5.47527	6.12491	7.40617	6.08607	5.39604	0.170095	0.0247828	0
		0.465	1.17312	1.59961	0.533658	1.93349	2.11273	4.27475	4.50383	5.18805	4.13572	3.72239	0.15455	0.0345638	0
		0.475	0.979084	1.79363	0.577738	1.98537	1.79097	4.24319	4.05785	4.55195	3.05428	2.72228	0.15014	0.0503519	9.22211e-05
		0.485	0.462006	1.17707	0.429692	1.44757	1.40544	3.96453	3.75679	4.39936	2.47946	2.39238	0.215628	0.0809764	0.000620107
		0.495	0.146752	0.526332	0.237395	0.785788	0.913087	3.0003	3.06136	3.94549	2.08285	2.36413	0.351304	0.122491	0.00220694
		0.505	0.0378445	0.193105	0.16101	0.384711	0.529026	1.92155	2.17959	3.13717	1.72392	2.32761	0.474917	0.175424	0.00533928
		0.515	0.00930161	0.0632	0.18918	0.188634	0.2925	1.17354	1.47136	2.28763	1.37233	2.17549	0.557063	0.254316	0.0106584
		0.525	0.0020172	0.0200175	0.230054	0.118414	0.170261	0.777475	1.05405	1.6134	1.07974	2.0006	0.61787	0.372216	0.0152674
		0.535	0.000368884	0.00719324	0.215919	0.130917	0.165302	0.669987	0.878541	1.2047	0.922	1.88061	0.736396	0.553414	0.0224712
		0.545	4.24004e-05	0.00255118	0.155419	0.32516	0.305582	0.867168	0.978444	1.08274	1.03981	1.91633	1.0868	0.828628	0.0338313
		0.555	4.77006e-05	0.00158207	0.0823947	0.692287	0.604725	1.49394	1.52747	1.23743	1.82204	2.44001	2.29262	1.41314	0.0654716
		0.565	0	0.000424535	0.0320442	0.98257	0.924918	2.51054	2.5015	1.48873	3.31834	3.59844	4.88965	2.6122	0.188101
		0.575	0	9.0631e-05	0.0105895	1.00853	1.05289	3.22421	3.13201	1.57874	4.33169	4.70203	7.75802	4.27365	0.450042
		0.585	0	3.49804e-05	0.00260763	0.852427	0.918851	3.09075	2.92255	1.40084	3.95908	4.89663	8.77683	5.41701	0.810234
		0.595	0	0	0.000625407	0.643688	0.654323	2.31789	2.15661	1.08093	2.76627	4.22282	7.72674	5.41988	1.11487
		0.605	0	0	0.000386904	0.461153	0.417302	1.4771	1.37941	0.803215	1.73566	3.29274	5.78859	4.5848	1.31741
		0.615	0	0	0.000111301	0.301473	0.259433	0.886695	0.868005	0.659027	1.17575	2.51691	3.97137	3.55425	1.44605
		0.625	0	0	5.83007e-05	0.198159	0.176825	0.575857	0.620149	0.722253	0.990785	2.05852	2.83981	2.7575	1.6287
		0.635	0	2.86203e-05	0.000116601	0.158649	0.142816	0.521727	0.575592	0.990893	1.09227	1.84137	2.44303	2.52272	2.17438
		0.645	0	0.000518346	0	0.181437	0.152148	0.735145	0.696962	1.41064	1.52094	1.92054	2.94708	3.16931	3.68159
		0.655	0	0.00251223	0	0.302045	0.221381	1.2146	0.978292	1.72925	2.36874	2.29598	4.25033	5.02515	6.58047
		0.665	0	0.00789921	0	0.556563	0.386673	1.7889	1.37118	1.7998	3.53761	2.8198	5.74666	7.5796	10.1849
		0.675	0	0.0192869	0	0.913424	0.721672	2.1771	1.71737	1.66447	4.53347	3.33517	6.3717	9.31524	12.6921
		0.685	0	0.0388123	0	1.22139	1.17569	2.21901	1.83407	1.42679	4.82172	3.54199	5.73297	9.0837	12.3721
		0.695	0	0.0570975	0	1.34787	1.57066	1.9621	1.65664	1.16338	4.19934	3.21252	4.25053	7.23388	9.64002
		0.705	0	0.0730708	0	1.25473	1.72835	1.5402	1.3261	0.925953	3.02654	2.47535	2.75169	4.96507	6.34756
		0.715	0	0.0859818	0	1.02945	1.65056	1.11145	0.962747	0.707855	1.94956	1.69872	1.66603	3.16307	3.7312
		0.725	0	0.0870217	0	0.790204	1.40027	0.742918	0.661237	0.513195	1.15023	1.08271	1.02198	2.01305	2.13449
		0.735	0	0.0870821	0	0.563549	1.10584	0.474471	0.453132	0.365848	0.656832	0.671903	0.650111	1.41369	1.31624
		0.745	0	0.078531	0	0.402675	0.829245	0.295315	0.311062	0.262377	0.371028	0.403443	0.460156	1.13209	1.00581
		0.755	0	0.0759106	3.18003e-05	0.279941	0.60852	0.17793	0.220075	0.179976	0.21281	0.253674	0.374317	1.01229	0.975354
		0.765	0	0.0691499	9.5401e-05	0.20332	0.455319	0.116891	0.16437	0.132109	0.128479	0.18463	0.342018	0.958222	1.03203
		0.775	0	0.0614383	0.000238503	0.143371	0.337068	0.090534	0.134646	0.103706	0.0880995	0.175766	0.370564	0.925458	1.06582
		0.785	0	0.0551959	0.000185502	0.103791	0.254349	0.0940909	0.117557	0.0934787	0.0859659	0.231777	0.493833	0.920541	1.12458
		0.795	0	0.0484502	0.000503505	0.0790332	0.207032	0.121139	0.108354	0.108167	0.119172	0.374155	0.71855	0.979154	1.1966
		0.805	0	0.0404795	0.00143102	0.0715839	0.169145	0.166953	0.107539	0.16303	0.205272	0.616993	1.15987	1.15926	1.45044
		0.815	0	0.0362564	0.00172782	0.0760983	0.150137	0.220659	0.120661	0.266648	0.35675	0.944966	1.92114	1.51031	2.06934
		0.825	0	0.0344954	0.00351924	0.111928	0.14191	0.272839	0.166357	0.415616	0.571709	1.34215	3.07625	2.20667	3.26872
		0.835	0	0.0373861	0.00528946	0.179094	0.146409	0.323614	0.265275	0.591139	0.859597	1.80226	4.62094	3.3368	4.99787
		0.845	2.65003e-05	0.0488	0.0107061	0.260453	0.160912	0.390248	0.432653	0.784129	1.2279	2.37679	6.2127	4.80601	6.90008
		0.855	9.54011e-05	0.0687214	0.0182163	0.333443	0.197739	0.508202	0.667947	1.06499	1.72082	3.02399	7.55534	6.19907	8.3759
		0.865	0.000222603	0.102407	0.0342596	0.408836	0.265053	0.737874	0.952175	1.52183	2.33456	3.68921	8.32223	7.0765	8.9817
		0.875	0.00109499	0.160597	0.0580993	0.495018	0.371351	1.14017	1.35788	2.2557	3.04466	4.16395	8.32204	7.23238	8.62041
		0.885	0.00235853	0.243898	0.0953428	0.615803	0.518731	1.69385	1.91186	3.13764	3.77273	4.28994	7.66055	6.8054	7.46228
		0.895	0.00599861	0.34092	0.157486	0.791197	0.720448	2.30341	2.58826	4.00087	4.52931	4.1451	6.49555	6.00257	6.01401
		0.905	0.0113623	0.447686	0.263455	1.0323	0.99326	2.93009	3.22752	4.6154	5.08534	3.91601	5.19477	5.06518	4.62458
		0.915	0.0221447	0.566541	0.417353	1.30616	1.39036	3.4565	3.62976	4.94031	5.42901	3.73776	4.11775	4.11222	3.4141
		0.925	0.034655	0.709322	0.611023	1.67829	1.94883	3.85332	3.7776	5.02789	5.53467	3.59359	3.24871	3.34749	2.42764
		0.935	0.0609814	0.876392	0.810072	2.10746	2.67425	4.1781	3.78874	4.89537	5.47931	3.48018	2.66718	2.70286	1.66421
		0.945	0.103058	1.08401	1.04669	2.6127	3.54232	4.44891	3.76326	4.63618	5.27007	3.38149	2.15302	2.22353	1.10348
		0.955	0.154669	1.32298	1.32869	3.16969	4.40656	4.67732	3.80384	4.33514	4.88318	3.2746	1.67068	1.85356	0.69719
		0.965	0.207156	1.58065	1.64021	3.69987	5.15437	4.67785	3.89354	4.06459	4.32289	3.11235	1.30041	1.52424	0.422106
		0.975	0.261314	1.8207	1.96179	4.18234	5.7326	4.49509	3.92479	3.86418	3.62811	2.9409	1.00067	1.26204	0.255597
		0.985	0.31177	2.08196	2.27911	4.508	5.96674	4.14001	3.8931	3.67472	2.93228	2.70532	0.810628	1.04491	0.160099
		0.995	0.35705	2.3875	2.54198	4.67423	5.89051	3.69032	3.78053	3.53326	2.31089	2.49188	0.676934	0.849856	0.104562
		1.005	0.431977	2.6631	2.82422	4.58836	5.53988	3.30028	3.57944	3.35227	1.79619	2.29083	0.585392	0.692351	0.083176
		1.015	0.552327	2.91596	3.10345	4.44006	5.0329	3.0281	3.31542	3.13851	1.43939	2.09553	0.522867	0.554736	0.0741712
		1.025	0.743114	3.10784	3.39451	4.2152	4.42591	2.83017	3.03316	2.91256	1.19147	1.91295	0.461285	0.460518	0.082717
		1.035	1.02375	3.23291	3.64695	3.94438	3.85547	2.69171	2.79843	2.71622	1.05199	1.71691	0.408348	0.399478	0.0933468
		1.045	1.43028	3.40385	3.94134	3.62583	3.29011	2.58271	2.56281	2.58959	0.961706	1.59456	0.365853	0.378367	0.104635
		1.055	1.92432	3.62891	4.28827	3.31831	2.82481	2.43822	2.4039	2.50945	0.900586	1.51043	0.326356	0.370694	0.121451
		1.065	2.51959	3.94031	4.71194	3.05131	2.48254	2.27688	2.29311	2.47024	0.869869	1.45838	0.299485	0.37065	0.135334
		1.075	3.14675	4.3087	5.15833	2.88011	2.21303	2.14456	2.22477	2.40832	0.879711	1.44287	0.269603	0.353337	0.145789
		1.085	3.74503	4.68611	5.50584	2.80004	2.06517	2.05048	2.18097	2.29205	0.943252	1.45676	0.234634	0.333265	0.148466
		1.095	4.32062	4.99701	5.6403	2.79704	2.02395	2.01897	2.10224	2.14785	1.03976	1.48628	0.203416	0.307585	0.145759
		1.105	4.85023	5.22292	5.50863	2.82118	2.07374	2.02399	2.01971	2.02522	1.14902	1.5166	0.184299	0.282246	0.14674
		1.115	5.3805	5.31223	5.312	2.79969	2.22406	2.06121	1.93143	1.92814	1.29125	1.5403	0.182852	0.245681	0.143433
		1.125	5.91018	5.28751	5.03934	2.68836	2.39613	2.10653	1.84087	1.8196	1.41777	1.53142	0.209183	0.226911	0.147963
		1.135	6.49357	5.12325	4.82038	2.56881	2.54765	2.17659	1.75698	1.6955	1.51899	1.4943	0.273706	0.21507	0.155967
		1.145	7.11687	4.93808	4.67807	2.54167	2.66914	2.21746	1.73133	1.54198	1.55775	1.44048	0.377597	0.2013	0.173429
		1.155	7.6981	4.70467	4.5842	2.55498	2.73843	2.22922	1.70442	1.36338	1.55803	1.39196	0.502901	0.194664	0.189189
		1.165	8.23513	4.48903	4.48145	2.63528	2.75666	2.21565	1.69056	1.20644	1.49033	1.32036	0.603624	0.184237	0.209818
		1.175	8.59037	4.35104	4.36304	2.72364	2.73168	2.17965	1.66259	1.06293	1.40107	1.26764	0.656704	0.182288	0.232055
		1.185	8.74298	4.31299	4.21056	2.80384	2.66478	2.10044	1.64174	0.96427	1.29465	1.18784	0.666774	0.182695	0.259735
		1.195	8.60527	4.27982	4.05965	2.82534	2.5579	2.01408	1.62977	0.886182	1.19866	1.12175	0.633119	0.180145	0.297967
		1.205	8.20594	4.24044	3.88599	2.84091	2.42751	1.89912	1.64628	0.834483	1.14253	1.05262	0.575226	0.183428	0.355941
		1.215	7.67566	4.14912	3.7606	2.7956	2.33564	1.79392	1.69754	0.795992	1.10005	1.01592	0.495927	0.182629	0.413765
		1.225	6.92223	3.97864	3.64947	2.7655	2.26551	1.69712	1.75254	0.785589	1.07972	0.998935	0.417353	0.182607	0.468574
		1.235	6.0733	3.6888	3.54247	2.74559	2.25277	1.62653	1.83285	0.774996	1.09251	0.978877	0.348442	0.186819	0.537811
		1.245	5.1983	3.39365	3.41826	2.73358	2.27875	1.57541	1.90344	0.794351	1.12018	0.957643	0.294683	0.195909	0.601406
		1.255	4.36518	3.03312	3.2953	2.71055	2.32858	1.53803	1.94274	0.841805	1.20302	0.953909	0.268533	0.216767	0.656271
		1.265	3.60488	2.69414	3.13263	2.64058	2.39799	1.53495	1.96509	0.91824	1.2838	0.947249	0.27211	0.253935	0.69272
		1.275	2.96478	2.37756	2.9947	2.50098	2.4563	1.56172	1.94506	1.03644	1.37623	0.941002	0.306492	0.312499	0.725168
		1.285	2.44774	2.12034	2.85462	2.29294	2.49904	1.61035	1.9469	1.16664	1.46176	0.943189	0.390874	0.382414	0.71651
		1.295	2.05669	1.8652	2.63326	2.02387	2.53139	1.65224	1.93696	1.30957	1.53137	0.958492	0.506633	0.474799	0.695404
		1.305	1.76681	1.63707	2.40236	1.76363	2.45158	1.68168	1.93731	1.44351	1.5982	0.994536	0.626653	0.586554	0.673534
		1.315	1.55408	1.45281	2.15076	1.52991	2.29632	1.70103	1.95512	1.60014	1.68625	1.06013	0.766844	0.702293	0.657251
		1.325	1.39891	1.3178	1.8538	1.36698	2.02374	1.74559	1.98387	1.72023	1.78878	1.1638	0.92405	0.817199	0.6643
		1.335	1.27056	1.2177	1.58532	1.27524	1.70812	1.8069	2.00722	1.82303	1.87577	1.28936	1.08623	0.933316	0.743383
		1.345	1.15969	1.14137	1.35318	1.24682	1.39329	1.91014	2.02494	1.90522	1.89516	1.46118	1.28042	1.05065	0.894428
		1.355	1.04472	1.07831	1.1638	1.25297	1.13987	2.00562	2.05546	1.96612	1.90679	1.67522	1.5105	1.19417	1.14804
		1.365	0.938823	1.01664	1.03142	1.30977	0.958726	2.14326	2.0675	2.02367	1.89152	1.86972	1.78633	1.36636	1.5178
		1.375	0.816782	0.969668	0.911706	1.36298	0.854339	2.27034	2.10356	2.10808	1.91375	2.09859	2.14302	1.59432	1.99024
		1.385	0.688538	0.929919	0.841326	1.40854	0.832766	2.39887	2.13594	2.19157	2.02499	2.3482	2.48997	1.90507	2.51272
		1.395	0.562768	0.888854	0.817476	1.44103	0.871315	2.47829	2.18864	2.2948	2.14473	2.59347	2.90011	2.26089	3.04967
		1.405	0.445592	0.887376	0.800844	1.48067	0.937057	2.50595	2.27586	2.40312	2.27234	2.83881	3.26891	2.6831	3.62609
		1.415	0.343275	0.896267	0.787785	1.50628	1.00563	2.43424	2.3629	2.49987	2.40575	3.04201	3.61425	3.13019	4.12759
		1.425	0.255205	0.913976	0.780534	1.5034	1.07857	2.31267	2.42937	2.62549	2.53301	3.16654	3.87491	3.58023	4.48074
		1.435	0.188625	0.952704	0.739538	1.49391	1.12546	2.14687	2.4665	2.74724	2.70834	3.26982	4.06627	4.00814	4.68682
		1.445	0.150392	0.987261	0.667813	1.44491	1.17684	1.99194	2.44829	2.84393	2.87186	3.35516	4.16451	4.37743	4.82762
		1.455	0.13208	1.02523	0.59225	1.39648	1.19518	1.84727	2.39901	2.89516	3.07641	3.51654	4.18934	4.70522	4.84831
		1.465	0.129349	1.06956	0.523481	1.33642	1.18566	1.7407	2.33646	2.88704	3.30162	3.67013	4.14855	5.00653	4.85178
		1.475	0.133418	1.11927	0.481632	1.27992	1.18595	1.65224	2.26488	2.825	3.51197	3.78844	4.14722	5.28864	4.83156
		1.485	0.15078	1.15702	0.440398	1.27087	1.18448	1.54479	2.17878	2.73095	3.6857	3.8486	4.21014	5.50892	4.79321
		1.495	0.167542	1.19074	0.423194	1.26782	1.20385	1.47483	2.11608	2.63491	3.80036	3.85259	4.31742	5.65478	4.75388
		1.505	0.179995	1.22258	0.41774	1.30842	1.26195	1.36995	2.05167	2.5576	3.80489	3.71815	4.41328	5.74515	4.67875

## Sheet: Figure 1b
figure 1b	TFSI (humid IL)		voltage (V)
		z (nm)	-3.06893	-2.54949	-2.0312	-1.49552	-1.00459	-0.505863	0	0.494118	0.995373	1.50443	1.96873	2.45042	2.93096
		0.005	0	0	0	0	0	0	0	0	0	0	0	0	0
		0.015	0	0	0	0	0	0	0	0	0	0	0	0	0
		0.025	0	0	0	0	0	0	0	0	0	0	0	0	0
		0.035	0	0	0	0	0	0	0	0	0	0	0	0	0
		0.045	0	0	0	0	0	0	0	0	0	0	0	0	0
		0.055	0	0	0	0	0	0	0	0	0	0	0	0	0
		0.065	0	0	0	0	0	0	0	0	0	0	0	0	0
		0.075	0	0	0	0	0	0	0	0	0	0	0	0	0
		0.085	0	0	0	0	0	0	0	0	0	0	0	0	0
		0.095	0	0	0	0	0	0	0	0	0	0	0	0	0
		0.105	0	0	0	0	0	0	0	0	0	0	0	0	0
		0.115	0	0	0	0	0	0	0	0	0	0	0	0	0
		0.125	0	0	0	0	0	0	0	0	0	0	0	0	0
		0.135	0	0	0	0	0	0	0	0	0	0	0	0	0
		0.145	0	0	0	0	0	0	0	0	0	0	0	0	0
		0.155	0	0	0	0	0	0	0	0	0	0	0	0	0
		0.165	0	0	0	0	0	0	0	0	0	0	0	0	0
		0.175	0	0	0	0	0	0	0	0	0	0	0	0	0
		0.185	0	0	0	0	0	0	0	0	0	0	0	0	0
		0.195	0	0	0	0	0	0	0	0	0	0	0	0	0
		0.205	0	0	0	0	0	0	0	0	0	0	0	0	0
		0.215	0	0	0	0	0	0	0	0	0	0	0	0	0
		0.225	0	0	0	0	0	0	0	0	0	0	0	0	0
		0.235	0	0	0	0	0	0	0	0	0	0	0	0	0
		0.245	0	0	0	0	0	0	0	0	0	0	0	0	0
		0.255	0	0	0	0	0	0	0	0	0	0	0	0	0
		0.265	0	0	0	0	0	0	0	0	0	0	0	0	0
		0.275	0	0	0	0	0	0	0	0	0	0	0	0	0
		0.285	0	0	0	0	0	0	0	0	0	0	0	0	0
		0.295	0	0	0	0	0	0	0	0	0	0	0	0	0
		0.305	0	0	0	0	0	0	0	0	0	0	0	0	0
		0.315	0	0	0	0	0	0	0	0	0	0	0	0	0
		0.325	0	0	0	0	0	0	0	0	0	0	0	0	0
		0.335	0	0	0	0	0	0	0	0	0	0	0	0	0
		0.345	0	0	0	0	0	0	0	0	0	0	0	0	0
		0.355	0	0	0	0	0	0	0	0	3.97506e-06	0	0	0	0
		0.365	0	0	0	0	0	1.59002e-05	0	7.87059e-05	0.000259703	0.000325954	0.000636008	0.000552531	0.00114587
		0.375	0	0	0	0	0.000318004	0.00367374	0.00304965	0.00841438	0.0236907	0.0337283	0.0698389	0.068746	0.107715
		0.385	0	0	0	0	0.00938376	0.111961	0.130602	0.289402	0.597468	0.892077	1.86653	1.87168	2.62008
		0.395	0	0	0	0.000646607	0.118942	1.03289	1.53822	2.8093	4.7941	6.72073	13.5987	13.0356	15.6614
		0.405	0	0	0	0.0121848	0.567944	3.40315	5.8692	9.17122	13.5458	16.9712	30.8839	28.8126	29.5694
		0.415	0	0	0	0.0843452	1.28872	5.39373	9.65701	13.2445	17.8001	20.3877	31.9407	31.3686	28.958
		0.425	0	0	0	0.275651	1.88166	6.24307	9.73456	12.593	16.9812	18.5321	24.9169	27.1917	25.9504
		0.435	0	0	3.18003e-05	0.526247	2.47615	7.123	8.36197	11.1612	15.6005	15.7475	18.6468	20.3973	21.3829
		0.445	0	0	0.000180202	0.748663	3.57767	8.30452	7.72585	10.8775	13.9494	12.5371	13.1686	13.9732	16.5147
		0.455	0	0	0.00137272	0.753715	4.29428	8.99173	7.33843	11.2384	11.8145	10.5289	8.61376	10.1073	12.8934
		0.465	0	0	0.00272423	0.604126	3.70641	8.02339	6.12129	10.0849	8.17634	7.73385	4.61289	5.75866	7.5118
		0.475	0	0.000103351	0.00814089	0.516529	2.64829	5.87175	4.41758	6.88152	4.22262	4.08666	1.86911	2.25588	3.1341
		0.485	0	0.000755259	0.0181474	0.504955	1.90831	3.76005	2.83685	3.78059	1.78239	1.65426	0.65761	0.691521	1.04929
		0.495	0	0.00190802	0.0390561	0.580496	1.51206	2.32229	1.73523	1.84484	0.770165	0.654212	0.271729	0.190372	0.335046
		0.505	0	0.00694043	0.093175	0.669245	1.29602	1.59979	1.12776	0.913241	0.456516	0.366824	0.196521	0.0692381	0.124044
		0.515	0	0.0206058	0.201127	0.759814	1.19144	1.33295	0.910272	0.532869	0.411926	0.356319	0.231411	0.0799564	0.0841819
		0.525	6.89008e-05	0.0488446	0.415853	0.972797	1.17288	1.34567	1.00776	0.508797	0.524811	0.502268	0.305782	0.201466	0.123677
		0.535	0.000348744	0.118859	0.743556	1.3976	1.3768	1.66125	1.54566	0.952046	0.937223	1.00663	0.463352	0.387953	0.206717
		0.545	0.00158896	0.249298	1.19766	2.17989	2.03991	2.56727	2.93825	2.13975	1.91126	2.31494	0.78691	0.456006	0.262371
		0.555	0.00450187	0.483073	1.78199	3.44385	3.39169	4.14787	5.26981	3.77678	3.26633	4.35989	1.16196	0.407665	0.222447
		0.565	0.0116453	0.877768	2.62369	5.1104	5.42579	5.42372	7.31306	4.76228	4.237	5.77505	1.24661	0.374898	0.13152
		0.575	0.0333024	1.50901	3.57908	7.27986	7.5736	5.39944	7.70156	4.38861	4.16783	5.34076	0.934167	0.390079	0.065089
		0.585	0.0855451	2.57743	4.77509	9.8785	9.52994	4.54473	6.67539	3.27517	3.26922	3.66152	0.531278	0.36374	0.026531
		0.595	0.171182	4.18494	6.21985	12.4009	11.22	3.96157	5.39992	2.24396	2.31917	2.05597	0.25321	0.26855	0.00966095
		0.605	0.29432	6.08895	7.57454	13.6948	12.0479	4.17628	4.50566	1.66693	1.73341	1.06944	0.108651	0.158203	0.00390508
		0.615	0.427388	7.38369	7.92247	12.9257	11.0712	4.54459	3.75777	1.37765	1.39742	0.579675	0.0447007	0.0754265	0.00132926
		0.625	0.544684	7.24345	6.87396	10.4674	8.52193	4.24625	3.00822	1.13823	1.14472	0.322852	0.0168966	0.029944	0.000658268
		0.635	0.632844	5.86169	5.01029	7.4964	5.59477	3.2824	2.21665	0.834777	0.86955	0.192237	0.00722398	0.010037	0.000314824
		0.645	0.649891	4.15219	3.24491	4.9676	3.2255	2.22883	1.48763	0.543235	0.614126	0.0944683	0.00293093	0.00351791	8.90413e-05
		0.655	0.627945	2.74719	2.07725	3.17117	1.74363	1.40702	0.927619	0.290193	0.424281	0.0458455	0.00124021	0.00110506	0
		0.665	0.582288	1.88809	1.35645	2.01703	0.905839	0.878257	0.534652	0.138431	0.278369	0.0218482	0.000678408	0.000258378	0
		0.675	0.566683	1.47722	1.01517	1.29889	0.482354	0.562428	0.29325	0.0620544	0.180666	0.0115859	0.000238503	0.000147076	0
		0.685	0.629763	1.36813	0.865701	0.868162	0.27757	0.395209	0.159779	0.0251286	0.108345	0.00723723	0.000227902	0	0
		0.695	0.842494	1.43337	0.843324	0.619603	0.190419	0.329375	0.0840134	0.0101849	0.0616336	0.00676818	4.77006e-05	0	0
		0.705	1.29743	1.63876	0.983294	0.512606	0.171428	0.338024	0.0449408	0.00379537	0.0368041	0.00652968	0	0	0
		0.715	2.14231	1.98907	1.34062	0.485615	0.186637	0.408277	0.0267351	0.00179036	0.0196237	0.00819522	0	0	0
		0.725	3.45825	2.45182	1.97771	0.515098	0.213637	0.50404	0.0155456	0.00127996	0.0125095	0.00943941	0	0	0
		0.735	5.32136	3.06621	3.00359	0.653354	0.266838	0.584037	0.0111338	0.00178321	0.00850527	0.0119636	0	0	0
		0.745	7.80852	3.91777	4.41576	0.916205	0.3484	0.621709	0.015234	0.0042851	0.00609533	0.0125545	0	0	0
		0.755	10.9417	4.9222	5.99178	1.29877	0.478969	0.638623	0.0292871	0.0146838	0.00711824	0.0157107	0	0	0
		0.765	14.5279	6.03831	7.71146	1.78891	0.692603	0.615337	0.0631841	0.0437851	0.0143412	0.0228353	0	1.90802e-05	0
		0.775	17.6467	7.17143	9.18507	2.34194	0.974918	0.601088	0.12739	0.11131	0.030831	0.0279181	0	0.000283023	0
		0.785	19.2961	8.26535	10.1329	2.82938	1.29413	0.644671	0.23057	0.240181	0.0607872	0.0370925	0	0.00102079	0
		0.795	18.7637	9.08843	10.3902	3.14165	1.60101	0.741525	0.354467	0.44355	0.111745	0.0474289	0	0.00251859	0
		0.805	16.1043	9.4469	9.82598	3.23398	1.81751	0.907166	0.515022	0.705124	0.184799	0.0609335	0	0.00630601	0
		0.815	12.2929	9.3357	8.63278	3.22271	2.00226	1.09889	0.742441	0.956185	0.257375	0.0746566	0	0.0131017	0
		0.825	8.54932	8.87584	7.04848	3.21806	2.0715	1.32744	0.993969	1.1107	0.326041	0.0871462	5.30006e-05	0.0240061	0
		0.835	5.62057	8.01933	5.56818	3.12414	2.08521	1.58934	1.27962	1.16619	0.398837	0.107292	0.000201402	0.0409398	6.36008e-05
		0.845	3.6475	6.86511	4.37711	2.91316	2.02184	1.82634	1.60963	1.18298	0.481217	0.134215	0.000492906	0.0593426	0.000689009
		0.855	2.49913	5.52827	3.38877	2.69268	1.97795	2.0073	1.90256	1.20777	0.555522	0.187124	0.00126671	0.076103	0.000657208
		0.865	1.8	4.27579	2.61766	2.49246	1.97476	2.06252	2.22468	1.31673	0.59268	0.271697	0.00342914	0.089041	0.000609506
		0.875	1.36197	3.25162	2.04142	2.43821	2.08165	2.05244	2.52217	1.52895	0.633789	0.379439	0.00846949	0.0959751	0.00159956
		0.885	1.01654	2.49468	1.53138	2.43228	2.28555	2.04409	2.82137	1.77911	0.723412	0.546102	0.0175644	0.104773	0.0019165
		0.895	0.728583	1.9393	1.13051	2.41369	2.55591	2.05764	3.12786	1.97174	0.954243	0.77829	0.0347419	0.101616	0.00468737
		0.905	0.483463	1.50431	0.764157	2.30467	2.80576	2.13065	3.4131	2.15352	1.31831	1.05935	0.0645335	0.100396	0.0068922
		0.915	0.310671	1.12638	0.513735	2.09505	3.01075	2.19586	3.68089	2.42978	1.81706	1.44295	0.101491	0.108993	0.0100532
		0.925	0.192472	0.849776	0.34355	1.80896	3.02926	2.26735	3.84955	2.76878	2.41214	1.89638	0.164779	0.136977	0.0161768
		0.935	0.120975	0.635741	0.239769	1.49031	2.93115	2.26695	3.93894	3.16337	3.01425	2.37531	0.260265	0.190077	0.0298531
		0.945	0.0718783	0.496553	0.173227	1.23177	2.76826	2.28114	3.92732	3.54876	3.56345	2.91212	0.38974	0.275352	0.0491475
		0.955	0.0378149	0.407781	0.123868	1.03433	2.58384	2.32399	3.92027	3.89165	3.99027	3.42332	0.599294	0.408464	0.0926143
		0.965	0.0168256	0.38244	0.0868362	0.920168	2.40893	2.47595	3.8937	4.15773	4.18264	3.81332	0.922041	0.600953	0.160503
		0.975	0.00939701	0.410439	0.062175	0.892221	2.24696	2.71208	3.85171	4.30602	4.16022	4.01124	1.35038	0.82243	0.282787
		0.985	0.00371428	0.461231	0.0456388	0.93296	2.10011	3.02702	3.70516	4.34654	3.92847	4.05249	1.80857	1.08617	0.477372
		0.995	0.00195042	0.502956	0.03515	1.01906	1.90106	3.29196	3.50252	4.30445	3.61024	4.01292	2.31095	1.406	0.758947
		1.005	0.000980511	0.48862	0.0363054	1.10373	1.68512	3.46124	3.24464	4.16954	3.26857	3.91603	2.74003	1.81639	1.15466
		1.015	0.000418704	0.42051	0.0542832	1.15261	1.49727	3.42454	2.94787	4.10797	3.0508	3.86736	3.06254	2.29416	1.65771
		1.025	0.000116601	0.323348	0.0770788	1.19995	1.35599	3.32405	2.65924	4.03387	2.98261	3.85089	3.33721	2.8232	2.28096
		1.035	0	0.23051	0.102016	1.1907	1.28915	3.19551	2.42436	3.98828	3.06247	3.89986	3.53554	3.46576	3.01241
		1.045	0	0.159083	0.134865	1.18399	1.28744	2.9656	2.19805	3.93693	3.29776	3.93833	3.71937	4.12675	3.75897
		1.055	0	0.10949	0.162542	1.2201	1.35514	2.7351	2.03744	3.85194	3.54539	3.96595	3.91237	4.91855	4.52566
		1.065	0	0.0647098	0.176927	1.2283	1.47207	2.48357	1.93003	3.6924	3.8104	4.07426	4.13251	5.70635	5.25541
		1.075	0	0.0405248	0.191242	1.25523	1.58631	2.21608	1.88224	3.53527	3.95852	4.07665	4.40348	6.38937	5.90952
		1.085	0	0.0311365	0.202282	1.2717	1.63758	2.01207	1.83996	3.31133	4.04139	4.05599	4.71603	6.92367	6.47476
		1.095	0	0.0309258	0.216359	1.23615	1.68096	1.8755	1.81314	3.09825	3.98524	3.96973	4.97774	7.26674	6.928
		1.105	1.06001e-05	0.0411028	0.260344	1.14985	1.71628	1.78861	1.77922	2.87994	3.82781	3.81711	5.19386	7.40507	7.21298
		1.115	0.00128261	0.0502613	0.323569	1.0726	1.75805	1.72159	1.72798	2.63164	3.65614	3.60016	5.28468	7.31362	7.2761
		1.125	0.00270833	0.0541163	0.41579	1.01127	1.80098	1.67217	1.66529	2.4119	3.46216	3.30304	5.30027	7.06357	7.17501
		1.135	0.00389554	0.0511024	0.521515	0.945154	1.84905	1.64222	1.58831	2.15401	3.27942	2.95334	5.21	6.79333	6.88364
		1.145	0.00394324	0.044406	0.632371	0.910567	1.8521	1.67573	1.51136	1.9441	3.06091	2.60547	5.13769	6.46424	6.55691
		1.155	0.00455805	0.0410217	0.732346	0.853123	1.77763	1.72574	1.43394	1.7536	2.85412	2.24944	5.03243	6.07453	6.16096
		1.165	0.00447855	0.0383608	0.788029	0.783321	1.6316	1.79702	1.37919	1.63976	2.68564	1.95024	4.92578	5.68992	5.78333
		1.175	0.00495661	0.0415559	0.837123	0.74754	1.44961	1.88216	1.30582	1.5583	2.48275	1.67991	4.78205	5.35459	5.36313
		1.185	0.00390297	0.0492572	0.863226	0.727387	1.2552	1.94137	1.24692	1.48594	2.32362	1.49884	4.59696	5.04292	4.99882
		1.195	0.00374608	0.0745257	0.907047	0.742461	1.06454	1.97728	1.20444	1.42612	2.16503	1.35465	4.39366	4.68693	4.68496
		1.205	0.00482305	0.109972	0.914133	0.752171	0.943383	2.0123	1.1834	1.33608	2.00434	1.30271	4.14608	4.32754	4.37662
		1.215	0.00508806	0.14356	0.904884	0.754913	0.855277	1.99511	1.18936	1.21651	1.85862	1.32698	3.91591	3.90037	4.14892
		1.225	0.00750806	0.19063	0.865818	0.746299	0.833789	1.99873	1.21445	1.10204	1.68019	1.3799	3.65733	3.45617	3.93404
		1.235	0.01088	0.251664	0.814275	0.757703	0.862875	1.98354	1.23203	1.00466	1.50749	1.46712	3.41408	3.00614	3.69542
		1.245	0.020383	0.308796	0.742999	0.818839	0.934714	1.95	1.25561	0.953853	1.33814	1.54858	3.19258	2.55466	3.49314
		1.255	0.0325932	0.35667	0.67712	0.914476	1.04067	1.93448	1.28235	0.975287	1.21763	1.54475	3.00076	2.14729	3.26919
		1.265	0.053997	0.394165	0.619248	1.10015	1.1769	1.88541	1.3182	1.01608	1.12984	1.49582	2.90059	1.82019	3.02012
		1.275	0.0973324	0.437503	0.608781	1.29511	1.32859	1.82937	1.39062	1.0966	1.11267	1.4652	2.79779	1.5897	2.75489
		1.285	0.152466	0.484766	0.626621	1.49805	1.47815	1.79332	1.46312	1.19044	1.1473	1.51143	2.73253	1.43821	2.52337
		1.295	0.237438	0.570371	0.681709	1.70411	1.63447	1.75284	1.55011	1.275	1.21105	1.64737	2.63382	1.31429	2.35319
		1.305	0.356504	0.692252	0.801634	1.92303	1.79047	1.72783	1.67526	1.34932	1.30107	1.81596	2.49889	1.2591	2.18332
		1.315	0.514344	0.874206	0.943617	2.08613	1.98137	1.71633	1.78642	1.34912	1.41475	2.02341	2.29097	1.26454	2.00214
		1.325	0.704475	1.11336	1.12396	2.26686	2.16656	1.73222	1.91457	1.28592	1.57213	2.16923	2.07239	1.27482	1.83438
		1.335	0.909051	1.4046	1.35826	2.46612	2.36965	1.74183	2.03726	1.1997	1.72589	2.23692	1.90362	1.27905	1.64871
		1.345	1.10366	1.72527	1.67594	2.65187	2.57414	1.76862	2.13713	1.10079	1.86031	2.24156	1.73362	1.28118	1.42207
		1.355	1.28265	2.07871	2.02936	2.84494	2.73491	1.82191	2.23792	0.99669	1.98804	2.2089	1.59245	1.28013	1.18309
		1.365	1.45497	2.42132	2.37809	3.01135	2.86896	1.94157	2.32334	0.958448	2.07627	2.14369	1.46743	1.22714	0.951623
		1.375	1.61839	2.79103	2.80348	3.16562	3.02248	2.07229	2.35654	0.928379	2.17441	2.06826	1.36375	1.18558	0.740952
		1.385	1.79604	3.14532	3.20405	3.20166	3.1073	2.22374	2.3867	0.961571	2.24656	2.03078	1.21925	1.13102	0.555778
		1.395	1.97704	3.49968	3.62832	3.25669	3.20348	2.36519	2.40025	1.04048	2.26734	1.97205	1.08535	1.07101	0.42654
		1.405	2.11448	3.79347	4.11125	3.2233	3.30388	2.51582	2.41732	1.15234	2.28912	1.98934	0.95073	1.02103	0.356696
		1.415	2.33799	4.01659	4.57788	3.205	3.41811	2.66875	2.42867	1.3085	2.35929	2.01234	0.811428	0.94856	0.312604
		1.425	2.63322	4.19918	5.06742	3.1858	3.5203	2.78384	2.46465	1.52498	2.41543	2.06059	0.710171	0.881425	0.314424
		1.435	3.03483	4.33538	5.51057	3.21602	3.59273	2.88	2.52896	1.72924	2.44403	2.06693	0.656232	0.85396	0.362581
		1.445	3.54419	4.3935	5.92617	3.23534	3.65491	2.92332	2.60419	1.92807	2.42716	2.07101	0.65584	0.830342	0.419711
		1.455	4.18564	4.47757	6.18951	3.30595	3.66444	2.86551	2.66311	2.18197	2.35155	2.09246	0.659709	0.841026	0.493504
		1.465	4.9106	4.53978	6.28791	3.37545	3.60527	2.7629	2.70627	2.4271	2.20989	2.09542	0.693757	0.825668	0.602809
		1.475	5.65453	4.63545	6.24252	3.43834	3.48413	2.64767	2.68416	2.68004	2.02459	2.06034	0.747308	0.83753	0.718744
		1.485	6.34421	4.76883	6.01241	3.5329	3.25014	2.50349	2.63441	2.95398	1.86071	1.99269	0.815674	0.854896	0.839445
		1.495	6.87195	4.90795	5.67754	3.66671	3.04451	2.34725	2.5622	3.22635	1.65855	1.89434	0.882131	0.858148	0.933721
		1.505	7.20474	5.01982	5.16433	3.76218	2.79626	2.22337	2.4961	3.41473	1.489	1.84299	0.954954	0.86754	1.02467

## Sheet: Figure 1c
figure 1c	water (humid IL)		voltage (V)
		z (nm)	-3.06893	-2.54949	-2.0312	-1.49552	-1.00459	-0.505863	0	0.494118	0.995373	1.50443	1.96873	2.45042	2.93096
		0.005	0	0	0	0	0	0	0	0	0	0	0	0	0
		0.015	0	0	0	0	0	0	0	0	0	0	0	0	0
		0.025	0	0	0	0	0	0	0	0	0	0	0	0	0
		0.035	0	0	0	0	0	0	0	0	0	0	0	0	0
		0.045	0	0	0	0	0	0	0	0	0	0	0	0	0
		0.055	0	0	0	0	0	0	0	0	0	0	0	0	0
		0.065	0	0	0	0	0	0	0	0	0	0	0	0	0
		0.075	0	0	0	0	0	0	0	0	0	0	0	0	0
		0.085	0	0	0	0	0	0	0	0	0	0	0	0	0
		0.095	0	0	0	0	0	0	0	0	0	0	0	0	0
		0.105	0	0	0	0	0	0	0	0	0	0	0	0	0
		0.115	0	0	0	0	0	0	0	0	0	0	0	0	0
		0.125	0	0	0	0	0	0	0	0	0	0	0	0	0
		0.135	0	0	0	0	0	0	0	0	0	0	0	0	0
		0.145	0	0	0	0	0	0	0	0	0	0	0	0	0
		0.155	0	0	0	0	0	0	0	0	0	0	0	0	0
		0.165	0	0	0	0	0	0	0	0	0	0	0	0	0
		0.175	0	0	0	0	0	0	0	0	0	0	0	0	0
		0.185	0	0	0	0	0	0	0	0	0	0	0	0	0
		0.195	0	0	0	0	0	0	0	0	0	0	0	0	0
		0.205	0	0	0	0	0	0	0	0	0	0	0	0	0
		0.215	0	0	0	0	0	0	0	0	0	0	0	0	0
		0.225	0	0	0	0	0	0	0	0	0	0	0	0	0
		0.235	0	3.18003e-06	0	0	0	0	0	0	0	0	0	0	0
		0.245	0.0020702	0.000287793	4.77005e-05	7.95008e-06	7.95009e-06	9.54013e-06	0	0	0	0	0	0	1.16601e-05
		0.255	0.07053	0.0127313	0.00118191	0.000598907	0.00107591	0.000543787	0.000217303	0.000208292	0.000234528	0.000287528	0.000519406	0.000840325	0.00403865
		0.265	0.645428	0.14444	0.0205112	0.0109446	0.014267	0.0125619	0.00556136	0.00715588	0.0109187	0.0128672	0.0213751	0.0375753	0.140563
		0.275	2.1767	0.631741	0.120189	0.0733926	0.0809468	0.100045	0.0550984	0.0754567	0.111745	0.150502	0.232402	0.424809	1.23597
		0.285	3.47757	1.32176	0.325127	0.221797	0.215809	0.355593	0.236649	0.343772	0.433803	0.628162	0.944879	1.72447	4.00545
		0.295	3.41814	1.64969	0.51754	0.382829	0.328054	0.714164	0.556191	0.784576	0.834898	1.28875	1.89161	3.34374	6.27315
		0.305	2.52411	1.4738	0.561737	0.447518	0.351411	0.978155	0.831276	1.1294	1.01418	1.66369	2.29424	3.97008	6.13803
		0.315	1.57366	1.06197	0.490515	0.4002	0.307787	1.03142	0.915572	1.22739	0.916072	1.57603	2.0731	3.48133	4.56869
		0.325	0.898767	0.665385	0.367358	0.306014	0.229369	0.917131	0.835618	1.12177	0.688064	1.27366	1.5671	2.56665	2.98509
		0.335	0.483395	0.38455	0.243903	0.210326	0.164666	0.736559	0.684127	0.931095	0.469215	0.945442	1.08138	1.7428	1.83975
		0.345	0.249516	0.21319	0.151338	0.136527	0.11516	0.548713	0.530087	0.749807	0.3074	0.674252	0.731997	1.15563	1.13698
		0.355	0.129109	0.116824	0.0890728	0.0888436	0.0803828	0.393409	0.398457	0.5821	0.202119	0.478928	0.491538	0.764583	0.730141
		0.365	0.0663981	0.0636731	0.0516915	0.0544714	0.0561809	0.282658	0.30231	0.441329	0.132328	0.341276	0.332409	0.509762	0.478287
		0.375	0.035786	0.0354264	0.0303905	0.0326232	0.0430031	0.200326	0.227978	0.333692	0.0862768	0.25036	0.235922	0.346487	0.335139
		0.385	0.0194533	0.0209215	0.0180202	0.0194433	0.0312319	0.141097	0.173716	0.244151	0.0560277	0.183577	0.172066	0.244907	0.244304
		0.395	0.0108842	0.0125707	0.0105895	0.0127334	0.0250009	0.0999382	0.135906	0.176544	0.0378867	0.140257	0.126894	0.182329	0.18971
		0.405	0.00649787	0.00847718	0.00597847	0.00824954	0.0207951	0.0716573	0.10637	0.125982	0.0266627	0.108926	0.0932069	0.135665	0.153809
		0.415	0.003833	0.00606035	0.00416055	0.00629514	0.0177451	0.0519475	0.0865055	0.0893129	0.0183843	0.0872085	0.071307	0.100667	0.12028
		0.425	0.00257053	0.00446	0.00304754	0.00429172	0.0165818	0.0387638	0.0720517	0.0652647	0.013601	0.0687166	0.0569703	0.0807729	0.0993009
		0.435	0.00207974	0.00366658	0.00227903	0.00365307	0.0162733	0.0301539	0.0602765	0.0483294	0.0105842	0.058355	0.0461317	0.0688255	0.0865415
		0.445	0.00169814	0.00312518	0.00162712	0.00341986	0.0153773	0.0222944	0.0503903	0.0371102	0.00822384	0.0483471	0.0408476	0.0587337	0.0764756
		0.455	0.00131866	0.00317845	0.00163772	0.00288853	0.0167824	0.0186318	0.0442709	0.0285663	0.00671756	0.0407071	0.0358549	0.0481426	0.0660027
		0.465	0.0014289	0.00373177	0.00200872	0.00282626	0.0190773	0.0141869	0.0385436	0.0222436	0.00522109	0.033829	0.0355793	0.0425163	0.0607355
		0.475	0.00151476	0.00348293	0.00194512	0.00354707	0.0227391	0.0119164	0.0346306	0.0180268	0.00393238	0.0300089	0.0350811	0.0384625	0.0569725
		0.485	0.00212533	0.00440117	0.00205642	0.00477668	0.0264828	0.0103987	0.033013	0.0151219	0.00377682	0.0270807	0.0367241	0.0342832	0.0568781
		0.495	0.00269243	0.0057503	0.00310054	0.00650715	0.0323555	0.00948048	0.0345824	0.0135764	0.00355316	0.0227783	0.0376675	0.0302414	0.0595462
		0.505	0.00360934	0.0082355	0.00414995	0.00993496	0.0395419	0.00938349	0.0403732	0.0117669	0.00304276	0.0198169	0.0394642	0.0279303	0.0631608
		0.515	0.00473825	0.0102111	0.00655087	0.0145593	0.047174	0.0082991	0.0499149	0.0105212	0.00286892	0.0175856	0.0403229	0.0259555	0.0729384
		0.525	0.00648727	0.0143062	0.0084536	0.0218429	0.0625606	0.00761142	0.0676918	0.00920541	0.00305283	0.0167416	0.0432856	0.0235816	0.0917112
		0.535	0.00842179	0.0199118	0.0116071	0.0346889	0.0749773	0.00684503	0.0947322	0.0088254	0.00338753	0.0158883	0.046932	0.0257177	0.118532
		0.545	0.0107856	0.0249689	0.0154179	0.0492031	0.0968885	0.0055905	0.134444	0.00942642	0.00368434	0.0139763	0.0515643	0.0284216	0.154138
		0.555	0.0135576	0.0314887	0.0212373	0.0724187	0.117715	0.00542514	0.193496	0.00956396	0.00442608	0.0135191	0.0564244	0.0329444	0.191804
		0.565	0.0171203	0.0400208	0.0301308	0.100948	0.143325	0.00521605	0.249267	0.0105967	0.00528098	0.012842	0.0653762	0.038515	0.216514
		0.575	0.0205102	0.052725	0.0412557	0.136898	0.170166	0.00432723	0.293076	0.0129944	0.00615019	0.0126751	0.0715667	0.0404683	0.222032
		0.585	0.0245605	0.0711644	0.056912	0.180103	0.204335	0.00400764	0.310992	0.0160043	0.00768058	0.0124909	0.0805609	0.0397377	0.199702
		0.595	0.0330734	0.102816	0.0820449	0.234471	0.237063	0.0035354	0.312864	0.0211886	0.00915771	0.0120258	0.0900745	0.0385245	0.173042
		0.605	0.045236	0.148677	0.114598	0.309767	0.276789	0.00355051	0.309977	0.0265048	0.0112875	0.0132753	0.0996305	0.0361045	0.147746
		0.615	0.059773	0.209628	0.148094	0.391449	0.31976	0.00444967	0.301042	0.0387193	0.0136458	0.0153344	0.118647	0.0364488	0.12949
		0.625	0.0772484	0.2918	0.18193	0.481612	0.358137	0.00594587	0.290239	0.0560545	0.0172509	0.0197666	0.138607	0.0424368	0.120734
		0.635	0.0958336	0.370411	0.220689	0.564357	0.400619	0.00808206	0.27989	0.0760498	0.0217408	0.0286826	0.171918	0.0517225	0.124792
		0.645	0.119026	0.442969	0.257588	0.640089	0.447686	0.0107748	0.275126	0.104917	0.0283786	0.0426204	0.211573	0.0664278	0.151303
		0.655	0.132947	0.495593	0.291482	0.679625	0.495547	0.0155146	0.286467	0.141633	0.038342	0.0663183	0.2638	0.0871219	0.196657
		0.665	0.136017	0.518835	0.322752	0.67923	0.525976	0.0241118	0.316135	0.186215	0.05292	0.100444	0.329637	0.112501	0.270027
		0.675	0.129986	0.512954	0.344302	0.651629	0.554501	0.0350257	0.367318	0.229354	0.0685706	0.145517	0.402831	0.139491	0.365017
		0.685	0.115842	0.477629	0.374317	0.604411	0.559203	0.0507295	0.418407	0.27603	0.091487	0.202613	0.484399	0.166756	0.466926
		0.695	0.094764	0.426274	0.410468	0.553379	0.55365	0.068886	0.474732	0.327996	0.118139	0.268126	0.568378	0.193331	0.555863
		0.705	0.0788437	0.371042	0.439809	0.506805	0.526746	0.0910071	0.516778	0.384941	0.14713	0.342845	0.672519	0.216299	0.606344
		0.715	0.0640799	0.314983	0.461572	0.461835	0.492338	0.116229	0.548314	0.431573	0.187609	0.415523	0.800049	0.238341	0.618097
		0.725	0.0546479	0.260972	0.467068	0.420788	0.443087	0.141974	0.558085	0.464928	0.248125	0.497432	0.952325	0.271664	0.590949
		0.735	0.0467561	0.217689	0.455916	0.38404	0.397004	0.171226	0.563452	0.468275	0.333541	0.593644	1.13773	0.313827	0.550743
		0.745	0.0424461	0.183426	0.430752	0.35788	0.36055	0.205918	0.552748	0.448486	0.43179	0.691711	1.33909	0.387088	0.542322
		0.755	0.0383375	0.158338	0.393551	0.334141	0.319157	0.23796	0.539696	0.409438	0.547734	0.804758	1.54465	0.47978	0.591182
		0.765	0.0368937	0.137499	0.357717	0.310781	0.283569	0.264563	0.515263	0.366928	0.670402	0.879261	1.7293	0.595243	0.674926
		0.775	0.0356047	0.124378	0.326955	0.293974	0.257419	0.291121	0.485152	0.329697	0.791108	0.89929	1.8015	0.705874	0.773466
		0.785	0.0358104	0.11765	0.292659	0.284134	0.238106	0.305306	0.44852	0.303649	0.887745	0.849404	1.75583	0.790214	0.815164
		0.795	0.0373654	0.10808	0.271231	0.273671	0.223943	0.302946	0.408067	0.292153	0.946719	0.736898	1.55443	0.805203	0.777144
		0.805	0.0372467	0.105724	0.245509	0.262478	0.218035	0.290166	0.364357	0.281089	0.960818	0.617717	1.26733	0.731496	0.676426
		0.815	0.0406886	0.102917	0.22591	0.248283	0.211753	0.272814	0.317054	0.273865	0.935904	0.490323	0.974856	0.610887	0.537994
		0.825	0.0438792	0.0985891	0.206522	0.234158	0.212428	0.245767	0.278406	0.267296	0.863286	0.388705	0.735145	0.47632	0.406685
		0.835	0.0458625	0.0995272	0.195169	0.22333	0.217511	0.221396	0.242847	0.265007	0.778491	0.305138	0.547395	0.354384	0.301192
		0.845	0.0491506	0.10053	0.181607	0.220712	0.220643	0.198499	0.214447	0.269953	0.695334	0.244961	0.444982	0.261339	0.228592
		0.855	0.0514805	0.105221	0.174764	0.216908	0.226729	0.180345	0.193669	0.273893	0.627613	0.201258	0.38427	0.198222	0.186947
		0.865	0.0538126	0.106654	0.169332	0.219306	0.221393	0.160644	0.173609	0.277968	0.568501	0.172223	0.353811	0.156757	0.164881
		0.875	0.0537691	0.106841	0.1617	0.213716	0.206783	0.145834	0.157608	0.274867	0.520368	0.151158	0.336745	0.134687	0.154929
		0.885	0.0509866	0.104445	0.153066	0.205719	0.182916	0.129466	0.142634	0.26946	0.481276	0.142417	0.319673	0.12392	0.150857
		0.895	0.049757	0.0982878	0.135268	0.188975	0.155204	0.115597	0.129978	0.261781	0.431926	0.140766	0.298028	0.121147	0.15569
		0.905	0.0502626	0.0921137	0.121218	0.173915	0.13042	0.103494	0.120688	0.245489	0.392689	0.140636	0.277161	0.124111	0.161324
		0.915	0.0523148	0.0913434	0.104597	0.156234	0.10864	0.0920938	0.111911	0.228535	0.3536	0.143567	0.252861	0.130484	0.166615
		0.925	0.0527102	0.0878501	0.0898943	0.136481	0.0890712	0.0856098	0.102011	0.216153	0.313461	0.151347	0.23422	0.132796	0.173641
		0.935	0.0565442	0.0869939	0.0783402	0.120347	0.0721169	0.079803	0.0959867	0.202363	0.284349	0.161686	0.227394	0.138641	0.175744
		0.945	0.0597995	0.0870455	0.0678673	0.107249	0.062669	0.0787242	0.0899012	0.192661	0.261794	0.16981	0.230092	0.146117	0.177151
		0.955	0.0642579	0.0908505	0.0617616	0.0972468	0.0550554	0.0818446	0.0875422	0.183314	0.248442	0.176683	0.250783	0.153946	0.179214
		0.965	0.0730539	0.0936608	0.0567848	0.0809571	0.0485788	0.0872538	0.082514	0.173034	0.243715	0.177916	0.286405	0.15865	0.180864
		0.975	0.0775855	0.0962382	0.0560481	0.0726015	0.0457371	0.0994127	0.0787494	0.167504	0.24852	0.179997	0.333485	0.164317	0.179809
		0.985	0.0815637	0.102019	0.0562866	0.0634841	0.0454976	0.112693	0.0764422	0.163725	0.259268	0.189961	0.390593	0.17371	0.177532
		0.995	0.0858928	0.109587	0.0570127	0.0565808	0.0428372	0.131437	0.0774291	0.166399	0.265193	0.190814	0.429665	0.183987	0.169519
		1.005	0.0945457	0.114374	0.0631767	0.052664	0.0417899	0.149454	0.0779363	0.172512	0.272343	0.194172	0.469161	0.19893	0.165502
		1.015	0.104154	0.119247	0.0669451	0.0520095	0.0430972	0.171778	0.0785384	0.177551	0.278266	0.196293	0.488263	0.216707	0.164285
		1.025	0.111753	0.127689	0.0732468	0.0522096	0.043704	0.194158	0.0850925	0.189335	0.283984	0.201316	0.501476	0.236678	0.164209
		1.035	0.122809	0.130928	0.0774657	0.0537863	0.0435585	0.215108	0.0893495	0.205992	0.285375	0.203872	0.503463	0.263915	0.170793
		1.045	0.138103	0.131928	0.0785628	0.0547297	0.042427	0.235798	0.0958723	0.220752	0.283227	0.207937	0.509262	0.286585	0.176742
		1.055	0.146637	0.128259	0.0775399	0.0551418	0.0427233	0.256852	0.104416	0.240579	0.280507	0.20945	0.498089	0.304608	0.185127
		1.065	0.157479	0.127196	0.0756637	0.0556029	0.044949	0.274183	0.115339	0.252295	0.267808	0.21636	0.479661	0.321076	0.194672
		1.075	0.166707	0.124767	0.075298	0.0556122	0.0458529	0.287501	0.125815	0.265337	0.259212	0.229338	0.459812	0.340451	0.206095
		1.085	0.17655	0.124459	0.0743704	0.0570816	0.0499939	0.299916	0.133615	0.274754	0.242011	0.252177	0.432941	0.350519	0.219928
		1.095	0.193733	0.126339	0.0791829	0.0611123	0.0561502	0.310957	0.144952	0.280729	0.226549	0.274933	0.410792	0.355511	0.228385
		1.105	0.209395	0.128472	0.0834176	0.0704153	0.0603913	0.317426	0.158937	0.284541	0.213321	0.297475	0.388399	0.358213	0.243007
		1.115	0.225701	0.130058	0.0854476	0.08273	0.0696709	0.324728	0.170132	0.288407	0.198825	0.32532	0.36739	0.352312	0.251532
		1.125	0.239557	0.129068	0.0903819	0.103472	0.0822609	0.326114	0.180804	0.300688	0.191132	0.337065	0.351919	0.339559	0.254853
		1.135	0.248447	0.124663	0.0966413	0.128704	0.0959687	0.327254	0.195528	0.311524	0.184894	0.34912	0.344567	0.321918	0.256572
		1.145	0.245426	0.120442	0.102588	0.146614	0.110462	0.331394	0.208797	0.321034	0.183228	0.341258	0.343386	0.306509	0.243333
		1.155	0.231529	0.115062	0.110867	0.160704	0.124865	0.333887	0.225109	0.337112	0.187883	0.336044	0.346974	0.294944	0.233699
		1.165	0.205886	0.109839	0.115218	0.159788	0.133426	0.338787	0.243968	0.365123	0.193291	0.335964	0.34991	0.29297	0.223106
		1.175	0.181799	0.103862	0.117587	0.152197	0.138044	0.333614	0.263973	0.388142	0.203037	0.326851	0.35618	0.298012	0.213631
		1.185	0.162025	0.101388	0.127201	0.141041	0.138727	0.332568	0.287764	0.41601	0.211883	0.313872	0.354304	0.309867	0.208453
		1.195	0.142458	0.100548	0.13257	0.129218	0.137788	0.324783	0.316578	0.45326	0.225635	0.313122	0.3628	0.331378	0.194322
		1.205	0.131292	0.0988578	0.138326	0.116177	0.134045	0.317383	0.343314	0.485094	0.237338	0.321797	0.355475	0.354515	0.183364
		1.215	0.127072	0.0988236	0.141029	0.108646	0.128756	0.315371	0.365715	0.52619	0.246319	0.319629	0.349316	0.375025	0.178085
		1.225	0.128799	0.100853	0.149128	0.0996133	0.12623	0.313054	0.396777	0.56994	0.26405	0.318755	0.343364	0.392351	0.172865
		1.235	0.136764	0.101958	0.15694	0.0990754	0.123575	0.308693	0.418671	0.608972	0.274985	0.313363	0.328757	0.397852	0.163774
		1.245	0.148562	0.103636	0.16904	0.100342	0.118235	0.308972	0.438987	0.653018	0.28312	0.307158	0.311575	0.396888	0.155545
		1.255	0.16304	0.107188	0.176662	0.105234	0.117623	0.308573	0.451881	0.69529	0.286192	0.295009	0.299793	0.388024	0.150634
		1.265	0.177091	0.112298	0.185862	0.105113	0.115435	0.305054	0.454372	0.730973	0.291792	0.273234	0.286982	0.374053	0.148427
		1.275	0.191737	0.1145	0.190378	0.107663	0.114837	0.303217	0.450683	0.76299	0.297779	0.256581	0.274124	0.359242	0.143399
		1.285	0.200938	0.117601	0.186864	0.108753	0.114217	0.298843	0.443319	0.782989	0.303741	0.243994	0.261828	0.342268	0.144917
		1.295	0.206488	0.122015	0.182062	0.115036	0.113693	0.297146	0.434067	0.798555	0.306543	0.224856	0.251292	0.320146	0.145364
		1.305	0.212577	0.121525	0.171054	0.119344	0.114908	0.294781	0.424637	0.81164	0.300695	0.212318	0.246341	0.297771	0.148152
		1.315	0.214025	0.119695	0.165849	0.131314	0.119553	0.288667	0.408129	0.818692	0.293588	0.196977	0.239208	0.278888	0.152756
		1.325	0.212267	0.118102	0.153172	0.142138	0.119147	0.295413	0.403856	0.813546	0.278441	0.190585	0.230235	0.260091	0.15466
		1.335	0.214067	0.113892	0.14572	0.154503	0.118557	0.305159	0.399896	0.795095	0.25991	0.181421	0.219815	0.240824	0.165076
		1.345	0.208523	0.111777	0.140425	0.171131	0.117773	0.317616	0.393092	0.770076	0.242231	0.175937	0.207996	0.22243	0.173852
		1.355	0.212186	0.107837	0.133524	0.191996	0.119539	0.34022	0.387431	0.733144	0.226774	0.172265	0.196468	0.204158	0.184057
		1.365	0.216729	0.105038	0.129698	0.220979	0.120302	0.358768	0.375966	0.699868	0.201417	0.168645	0.181909	0.191809	0.195267
		1.375	0.224539	0.103427	0.131044	0.240465	0.120258	0.37837	0.365411	0.657429	0.187973	0.164669	0.171823	0.182134	0.204711
		1.385	0.237515	0.105505	0.130095	0.258498	0.122481	0.394493	0.351266	0.608043	0.172872	0.162116	0.157359	0.176184	0.211164
		1.395	0.252163	0.11125	0.130069	0.278615	0.124656	0.420225	0.330611	0.569406	0.159368	0.158469	0.14626	0.166269	0.218198
		1.405	0.271539	0.119907	0.139386	0.28188	0.126861	0.43792	0.315812	0.528849	0.151971	0.157465	0.134722	0.16071	0.221002
		1.415	0.293109	0.130353	0.145132	0.280961	0.127637	0.450045	0.296186	0.500014	0.144771	0.153502	0.124896	0.15309	0.224135
		1.425	0.315248	0.147025	0.152748	0.279827	0.129271	0.451804	0.280346	0.472297	0.137255	0.154828	0.122124	0.148653	0.227201
		1.435	0.337804	0.158734	0.157438	0.270958	0.130276	0.454968	0.271693	0.451649	0.133952	0.154527	0.12337	0.142716	0.224364
		1.445	0.359315	0.169914	0.158541	0.256544	0.12951	0.44377	0.265486	0.433737	0.131991	0.150474	0.127557	0.13729	0.216468
		1.455	0.384786	0.177549	0.15836	0.241949	0.128409	0.431563	0.263227	0.412507	0.12754	0.146197	0.131351	0.130899	0.205384
		1.465	0.407392	0.187206	0.158467	0.232002	0.123716	0.413695	0.264468	0.402285	0.124328	0.143061	0.136678	0.125881	0.191758
		1.475	0.425258	0.19037	0.154688	0.225188	0.117972	0.396511	0.268388	0.395161	0.125187	0.14323	0.141496	0.120479	0.173454
		1.485	0.438808	0.192174	0.153384	0.21527	0.112778	0.377757	0.27081	0.393643	0.123707	0.144625	0.146404	0.119305	0.16244
		1.495	0.438281	0.192147	0.146716	0.207699	0.107765	0.360537	0.272102	0.395159	0.12141	0.148594	0.149276	0.123057	0.147022
		1.505	0.441923	0.189244	0.144962	0.197769	0.101286	0.341134	0.27736	0.391452	0.119924	0.148131	0.148306	0.127956	0.132196

## Sheet: Figure 1d
figure 1d	Pyr13 (with salt)		voltage (V)
		z (nm)	-3.01633	-2.4856	-1.96844	-1.49111	-0.987131	-0.492731	0	0.507283	1.0129	1.50894	2.03163	2.51447	2.98377
		0.005	0	0	0	0	0	0	0	0	0	0	0	0	0
		0.015	0	0	0	0	0	0	0	0	0	0	0	0	0
		0.025	0	0	0	0	0	0	0	0	0	0	0	0	0
		0.035	0	0	0	0	0	0	0	0	0	0	0	0	0
		0.045	0	0	0	0	0	0	0	0	0	0	0	0	0
		0.055	0	0	0	0	0	0	0	0	0	0	0	0	0
		0.065	0	0	0	0	0	0	0	0	0	0	0	0	0
		0.075	0	0	0	0	0	0	0	0	0	0	0	0	0
		0.085	0	0	0	0	0	0	0	0	0	0	0	0	0
		0.095	0	0	0	0	0	0	0	0	0	0	0	0	0
		0.105	0	0	0	0	0	0	0	0	0	0	0	0	0
		0.115	0	0	0	0	0	0	0	0	0	0	0	0	0
		0.125	0	0	0	0	0	0	0	0	0	0	0	0	0
		0.135	0	0	0	0	0	0	0	0	0	0	0	0	0
		0.145	0	0	0	0	0	0	0	0	0	0	0	0	0
		0.155	0	0	0	0	0	0	0	0	0	0	0	0	0
		0.165	0	0	0	0	0	0	0	0	0	0	0	0	0
		0.175	0	0	0	0	0	0	0	0	0	0	0	0	0
		0.185	0	0	0	0	0	0	0	0	0	0	0	0	0
		0.195	0	0	0	0	0	0	0	0	0	0	0	0	0
		0.205	0	0	0	0	0	0	0	0	0	0	0	0	0
		0.215	0	0	0	0	0	0	0	0	0	0	0	0	0
		0.225	0	0	0	0	0	0	0	0	0	0	0	0	0
		0.235	0	0	0	0	0	0	0	0	0	0	0	0	0
		0.245	0	0	0	0	0	0	0	0	0	0	0	0	0
		0.255	0	0	0	0	0	0	0	0	0	0	0	0	0
		0.265	0	0	0	0	0	0	0	0	0	0	0	0	0
		0.275	0	0	0	0	0	0	0	0	0	0	0	0	0
		0.285	0	0	0	0	0	0	0	0	0	0	0	0	0
		0.295	0	0	0	0	0	0	0	0	0	0	0	0	0
		0.305	0	0	0	0	0	0	0	0	0	0	0	0	0
		0.315	0	0	0	0	0	0	0	0	0	0	0	0	0
		0.325	0	0	0	0	0	0	0	0	0	0	0	0	0
		0.335	0	0	0	0	0	0	0	0	0	0	0	0	0
		0.345	0	0	0	0	0	0	0	0	0	0	0	0	0
		0.355	0.000930161	0.000644543	0.00012676	7.86478e-05	9.01011e-05	7.95009e-06	0	0	0	0	0	0	0
		0.365	0.246438	0.178026	0.0788653	0.0350724	0.0231891	0.00482839	0.00129587	0.000363746	0	0	0	0	0
		0.375	6.5029	4.74203	2.70486	1.42633	0.942173	0.276576	0.087708	0.0322829	0.000147077	7.9501e-05	0	0	0
		0.385	32.1626	26.0189	18.2886	11.4399	7.55838	2.85151	1.20002	0.500979	0.00705306	0.00205392	0.00085596	0	0
		0.395	48.0995	44.4171	37.5737	27.9938	19.6843	9.19677	4.88024	2.22466	0.109348	0.0182861	0.00834627	8.50846e-05	0
		0.405	34.0043	34.6449	34.9387	31.6348	24.2383	14.9651	9.5114	4.63544	0.852557	0.147618	0.0386114	0.00291415	0
		0.415	18.1176	19.3514	22.1036	24.7171	21.8968	18.0774	13.7601	7.80376	3.32943	0.729404	0.164622	0.0342093	0
		0.425	8.78982	9.81342	12.0819	16.7216	18.1567	18.493	16.5602	11.8439	7.08644	1.98538	0.600802	0.16314	0
		0.435	3.76098	4.27335	5.92538	9.60249	12.7298	14.9483	15.003	12.9933	9.60323	3.19839	1.31628	0.321076	0
		0.445	1.61826	1.65805	2.78397	4.72187	7.39118	9.58906	10.4605	10.1468	9.12925	3.60826	1.90146	0.357743	0
		0.455	1.64187	1.08749	1.87443	2.50292	3.87844	5.59262	6.47209	6.52023	6.91144	3.23012	2.14639	0.27727	0
		0.465	2.61999	1.75349	2.4529	2.22146	2.34849	3.64921	4.2201	4.10182	4.73715	2.65353	2.0541	0.192033	0
		0.475	2.40255	2.05223	2.98597	2.32049	1.75106	3.04087	3.2365	3.05046	3.2962	2.19818	1.77621	0.149416	0
		0.485	1.32321	1.47124	2.41814	1.84098	1.25307	2.90449	2.69627	2.77532	2.55818	2.10734	1.47505	0.151794	0
		0.495	0.558265	0.737853	1.4097	1.13629	0.755117	2.58622	2.06333	2.58676	2.26498	2.29547	1.22859	0.18843	0
		0.505	0.220585	0.301195	0.675726	0.607892	0.394819	2.0616	1.44457	2.24193	2.13601	2.38475	1.07936	0.220655	0
		0.515	0.0767091	0.10816	0.30004	0.337224	0.190539	1.46005	0.954204	1.79737	2.0716	2.21573	0.982896	0.25364	6.36007e-05
		0.525	0.0244121	0.0453665	0.132436	0.186699	0.0894889	0.964679	0.621612	1.472	1.99105	1.94758	0.945234	0.305138	0.000151052
		0.535	0.00687551	0.0423451	0.0713772	0.120988	0.0446093	0.653823	0.425409	1.43351	1.91256	1.77074	0.95163	0.356814	0.00111699
		0.545	0.00231745	0.0608868	0.0873242	0.105725	0.02294	0.701173	0.394521	1.57465	2.05992	1.82017	1.03514	0.47627	0.0131097
		0.555	0.00126804	0.0940029	0.195524	0.170381	0.0129745	1.10078	0.551646	1.79332	2.74686	2.34778	1.39974	0.836822	0.115769
		0.565	0.00040413	0.179911	0.351139	0.288442	0.00889483	1.5076	0.856519	2.15925	3.80132	3.69917	2.41576	1.75006	0.541795
		0.575	8.2151e-05	0.302701	0.398488	0.361606	0.00727168	1.51082	1.11808	2.48208	4.20326	5.25417	3.82731	2.98995	1.41455
		0.585	0	0.347395	0.314582	0.350046	0.00738828	1.21852	1.14236	2.54902	3.60322	5.80075	4.6452	3.92009	2.44829
		0.595	0	0.269969	0.189995	0.266755	0.0088723	0.829539	0.941423	2.27409	2.58156	5.03178	4.46546	4.07571	3.01734
		0.605	0	0.153703	0.0896505	0.176383	0.0135867	0.500009	0.673728	1.84487	1.67344	3.76118	3.66684	3.6971	3.00177
		0.615	0	0.0713481	0.0383102	0.103504	0.0256483	0.265208	0.458119	1.36572	1.10181	2.66388	2.79003	3.23963	2.64546
		0.625	0	0.0319077	0.0159448	0.0626386	0.052403	0.149925	0.344888	0.990243	0.797526	2.07394	2.2332	3.09058	2.3693
		0.635	0	0.0141551	0.00772881	0.0527284	0.101463	0.0798622	0.344448	0.747444	0.690049	2.01809	2.2445	3.65883	2.58509
		0.645	0	0.00495688	0.00611759	0.0737374	0.183171	0.0449893	0.481012	0.671528	0.70481	2.53333	3.07207	5.26108	3.7698
		0.655	0	0.00181262	0.00925655	0.130158	0.311905	0.037241	0.75837	0.800367	0.758429	3.48006	4.59076	7.54571	6.01118
		0.665	0	0.000731408	0.017927	0.204524	0.519887	0.066079	1.0887	1.08939	0.774491	4.53741	6.15825	9.40834	8.69347
		0.675	0	0.000512781	0.0356093	0.288696	0.802316	0.123526	1.30404	1.38731	0.681011	5.18309	6.97037	9.65166	10.4005
		0.685	0	0.000310054	0.063462	0.348576	1.12408	0.195917	1.30564	1.53503	0.554886	5.05865	6.72295	8.1541	10.1366
		0.695	0	0.000155027	0.0991054	0.32779	1.34599	0.209907	1.10711	1.4037	0.421209	4.18984	5.74054	5.86109	8.1748
		0.705	0	4.37255e-05	0.130199	0.293267	1.39764	0.218664	0.841199	1.14913	0.306265	3.06284	4.4289	3.77326	5.66776
		0.715	0	0.000186827	0.1365	0.22168	1.30875	0.199723	0.589732	0.858893	0.200696	2.07719	3.13983	2.29187	3.58198
		0.725	0	0.000182852	0.129103	0.15005	1.13586	0.147301	0.415657	0.626085	0.142217	1.37284	2.07874	1.36526	2.17197
		0.735	0	7.15508e-05	0.110273	0.094145	0.974804	0.103134	0.294803	0.448988	0.116477	0.879073	1.33653	0.82417	1.34773
		0.745	0	0.000310053	0.0893484	0.0600391	0.820185	0.0792427	0.217411	0.32192	0.124141	0.534486	0.861411	0.520932	0.890402
		0.755	0	0.000329929	0.069603	0.0456812	0.685158	0.0605838	0.170614	0.229221	0.153429	0.325058	0.589781	0.367041	0.60983
		0.765	0	0.00041738	0.0488626	0.0319117	0.572156	0.0415387	0.147861	0.158536	0.191123	0.216782	0.436349	0.302445	0.443792
		0.775	0	0.000723458	0.0364353	0.0274437	0.479879	0.0320067	0.144403	0.108404	0.232225	0.176814	0.367179	0.30657	0.330471
		0.785	0	0.00170529	0.0261677	0.0194936	0.388098	0.0266882	0.167379	0.0728951	0.299635	0.18826	0.357652	0.392952	0.268815
		0.795	0	0.00368487	0.0236793	0.0154336	0.311495	0.0238031	0.219131	0.0601536	0.414052	0.279322	0.411872	0.613758	0.312909
		0.805	0	0.00779506	0.0233176	0.0130644	0.256519	0.0236574	0.31555	0.0607233	0.562603	0.432535	0.580494	1.02169	0.523666
		0.815	2.38503e-05	0.0137645	0.0237045	0.0124599	0.198669	0.0314058	0.457183	0.0910647	0.791874	0.682029	0.933878	1.67847	1.05006
		0.825	5.56506e-05	0.0242274	0.025567	0.0207987	0.154371	0.0537666	0.59734	0.16131	1.11456	1.01302	1.5848	2.5485	2.14621
		0.835	0.000196102	0.0394107	0.0292356	0.0544598	0.131627	0.1043	0.749741	0.281414	1.59653	1.4315	2.54954	3.6816	4.07901
		0.845	0.00146149	0.0620781	0.0357538	0.130876	0.127843	0.213056	0.919025	0.485469	2.35083	1.95827	3.73192	5.05155	6.63979
		0.855	0.00743599	0.089629	0.043805	0.251566	0.134619	0.424813	1.13461	0.810808	3.36326	2.61701	4.91297	6.47636	9.02019
		0.865	0.0267202	0.142105	0.0560018	0.416669	0.174261	0.761396	1.38482	1.27423	4.59378	3.27336	5.79341	7.60483	10.2331
		0.875	0.0692559	0.227069	0.0765068	0.610282	0.247543	1.30971	1.733	1.93477	5.84903	3.86122	6.13643	7.84985	9.99204
		0.885	0.129991	0.36647	0.11679	0.77416	0.378233	2.00059	2.21328	2.7085	6.72074	4.28893	5.89777	7.2437	8.74339
		0.895	0.21878	0.553191	0.207516	0.902853	0.630753	2.70388	2.84812	3.41442	7.13	4.57536	5.32827	6.14514	7.11142
		0.905	0.362593	0.76469	0.359476	1.02359	1.02371	3.16471	3.52035	3.84514	7.00226	4.66596	4.69939	4.9623	5.45198
		0.915	0.556152	0.962139	0.565405	1.16933	1.54733	3.45523	4.10677	3.8886	6.41188	4.58873	4.11246	4.03411	4.0727
		0.925	0.850432	1.10814	0.804404	1.33413	2.13815	3.66341	4.46223	3.74937	5.58857	4.35266	3.61504	3.29548	2.9776
		0.935	1.20136	1.2055	1.06328	1.53518	2.65282	3.87015	4.61221	3.5354	4.72408	4.06203	3.21417	2.70446	2.19024
		0.945	1.55213	1.35669	1.32102	1.77707	3.0857	4.06508	4.66233	3.29865	3.98914	3.77258	2.89902	2.18072	1.64493
		0.955	1.74722	1.56072	1.56839	2.05053	3.45632	4.18798	4.60584	3.14291	3.50902	3.41851	2.58143	1.71552	1.25487
		0.965	1.78329	1.8359	1.78752	2.39451	3.76579	4.22244	4.51693	2.97423	3.16781	3.01127	2.24361	1.29159	0.952572
		0.975	1.72848	2.18662	1.96669	2.78792	3.99393	4.14156	4.39304	2.82391	2.91694	2.53885	1.91741	0.951933	0.714786
		0.985	1.67317	2.47394	2.08847	3.15993	4.10345	3.88883	4.21313	2.69336	2.68653	2.08095	1.57381	0.712698	0.527101
		0.995	1.61743	2.60044	2.18425	3.52221	4.0635	3.59337	3.97345	2.552	2.40805	1.68828	1.26008	0.544439	0.37733
		1.005	1.57836	2.61752	2.28441	3.73495	3.9121	3.32525	3.72226	2.3788	2.12959	1.39742	0.979353	0.418114	0.284067
		1.015	1.55149	2.60631	2.38271	3.73958	3.70841	3.0452	3.46638	2.28298	1.89091	1.22804	0.757418	0.308454	0.232616
		1.025	1.56421	2.60001	2.46758	3.72906	3.47161	2.83307	3.21132	2.29371	1.6958	1.14427	0.595609	0.215388	0.205437
		1.035	1.6249	2.59277	2.59366	3.55464	3.23436	2.67094	2.96332	2.43661	1.55208	1.11533	0.478852	0.148144	0.178172
		1.045	1.75917	2.65584	2.78217	3.32885	3.02147	2.5201	2.69813	2.62687	1.46785	1.09326	0.417608	0.105502	0.1554
		1.055	1.96552	2.72339	3.02586	3.1146	2.87971	2.41177	2.42566	2.78279	1.42845	1.04008	0.400744	0.0811439	0.129479
		1.065	2.23136	2.83999	3.32777	2.95522	2.80964	2.36502	2.11183	2.84596	1.40272	0.946811	0.414457	0.0689846	0.0981849
		1.075	2.5204	3.02291	3.68992	2.85954	2.75279	2.38676	1.79999	2.80214	1.34399	0.820827	0.466773	0.0744205	0.0744923
		1.085	2.77748	3.28486	4.06859	2.83046	2.69446	2.43525	1.52527	2.62778	1.26952	0.688247	0.526808	0.0904467	0.0592865
		1.095	3.01777	3.62384	4.4451	2.83648	2.60978	2.45697	1.29325	2.40902	1.18179	0.576433	0.578945	0.113814	0.0481828
		1.105	3.20164	3.94562	4.77755	2.81238	2.45784	2.53046	1.11328	2.22915	1.08745	0.491165	0.642507	0.159494	0.0422627
		1.115	3.3389	4.22016	5.06664	2.74147	2.30282	2.54868	0.977562	2.09372	1.02262	0.472517	0.665315	0.207143	0.0430418
		1.125	3.53932	4.41746	5.28156	2.69382	2.1789	2.48503	0.884961	2.02198	1.00635	0.504057	0.666093	0.25761	0.0415935
		1.135	3.71201	4.55158	5.42022	2.66481	2.14112	2.31081	0.827795	1.96381	1.00078	0.62523	0.631558	0.295687	0.0412729
		1.145	3.9379	4.67666	5.43658	2.59911	2.18194	2.10945	0.791884	1.83544	1.00893	0.720451	0.590487	0.315553	0.0460005
		1.155	4.2418	4.75341	5.34377	2.52041	2.2495	1.89698	0.785257	1.68391	1.02417	0.825016	0.547577	0.322894	0.0503771
		1.165	4.56955	4.8734	5.16373	2.47602	2.29723	1.72226	0.784578	1.52186	1.00327	0.884881	0.510272	0.315567	0.0556467
		1.175	4.88579	4.97991	4.93595	2.48441	2.2917	1.60147	0.79732	1.33153	0.9317	0.896218	0.463052	0.296462	0.0661699
		1.185	5.25978	5.05713	4.66774	2.60574	2.20937	1.59062	0.800542	1.18379	0.854171	0.857612	0.418104	0.286054	0.086175
		1.195	5.55254	5.07155	4.42473	2.77647	2.08886	1.64175	0.80165	1.0832	0.78502	0.776864	0.366421	0.284947	0.113792
		1.205	5.68436	5.00363	4.13729	3.0366	1.95977	1.78384	0.818138	1.03896	0.710428	0.706787	0.316019	0.292885	0.136707
		1.215	5.74892	4.81471	3.84728	3.27721	1.83156	2.00362	0.878906	1.074	0.664075	0.656581	0.246587	0.29576	0.148842
		1.225	5.57594	4.5451	3.55608	3.51675	1.77445	2.22616	0.983325	1.13299	0.636297	0.617362	0.18305	0.291068	0.145435
		1.235	5.23694	4.24943	3.25165	3.67036	1.72192	2.47459	1.10742	1.1993	0.621404	0.583948	0.148795	0.284763	0.131687
		1.245	4.84582	3.91179	2.94808	3.67613	1.75478	2.62138	1.24379	1.24372	0.631995	0.536956	0.155319	0.285107	0.109099
		1.255	4.41201	3.57121	2.65561	3.5861	1.80106	2.65251	1.3747	1.22783	0.661144	0.492276	0.202128	0.295585	0.0923231
		1.265	4.02072	3.26618	2.4235	3.34588	1.88455	2.53769	1.49133	1.16217	0.692746	0.448028	0.271717	0.328386	0.0829459
		1.275	3.69136	2.96929	2.19289	2.9893	1.98107	2.33094	1.62166	1.10676	0.712359	0.430418	0.354641	0.36657	0.0861843
		1.285	3.44384	2.62953	2.00976	2.59581	2.04501	2.1046	1.75642	1.07041	0.699155	0.429145	0.43573	0.42866	0.0895538
		1.295	3.28591	2.30383	1.85056	2.22117	2.05718	1.92264	1.87457	1.06106	0.709817	0.488556	0.515224	0.495911	0.114987
		1.305	3.15042	2.04632	1.69962	1.89057	2.04484	1.79799	1.95453	1.10269	0.727835	0.582899	0.577906	0.566412	0.167596
		1.315	3.00051	1.81221	1.54338	1.64251	2.03004	1.76653	1.99965	1.18993	0.760945	0.738074	0.654288	0.662543	0.254276
		1.325	2.83893	1.60886	1.38413	1.47843	1.95196	1.8506	2.02336	1.32988	0.886601	0.942815	0.758906	0.770209	0.377324
		1.335	2.71152	1.44931	1.25073	1.3534	1.8778	1.96258	2.1043	1.47615	1.06894	1.20767	0.909661	0.911899	0.548656
		1.345	2.45049	1.30726	1.12484	1.27807	1.79315	2.19872	2.22656	1.64383	1.27486	1.49094	1.0992	1.0673	0.754844
		1.355	2.15858	1.21031	1.03691	1.20873	1.72881	2.38835	2.38299	1.80031	1.48797	1.75673	1.35761	1.30535	1.00639
		1.365	1.87458	1.12837	0.979981	1.1649	1.68283	2.57006	2.56885	1.96853	1.66811	2.03905	1.60914	1.5755	1.28774
		1.375	1.61138	1.05967	0.978759	1.14564	1.66623	2.66963	2.77342	2.06575	1.8101	2.24763	1.88416	1.91253	1.58529
		1.385	1.36479	0.990363	1.00013	1.14013	1.68977	2.75807	2.96943	2.1053	1.92062	2.42623	2.12995	2.26721	1.89347
		1.395	1.14546	0.896067	1.03652	1.21614	1.70898	2.83452	3.11875	2.1662	1.99104	2.57617	2.36731	2.65672	2.18298
		1.405	0.940477	0.773317	1.05292	1.2996	1.7277	2.81593	3.21375	2.19805	2.04774	2.74506	2.60563	3.02119	2.47254
		1.415	0.779313	0.663199	1.06077	1.4618	1.73543	2.75812	3.25607	2.2629	2.06877	2.93251	2.80787	3.32408	2.71852
		1.425	0.646387	0.550197	1.02912	1.63371	1.68521	2.61325	3.25435	2.32992	2.04413	3.10559	2.97826	3.56812	2.98274
		1.435	0.549303	0.474992	0.997002	1.81182	1.6126	2.37246	3.18837	2.36018	1.98787	3.21653	3.14447	3.7796	3.21378
		1.445	0.463645	0.417367	0.95126	1.93117	1.54076	2.0537	3.11272	2.41953	1.90995	3.23423	3.28571	3.97147	3.39547
		1.455	0.399867	0.380512	0.909389	1.96864	1.47735	1.7231	3.00092	2.45838	1.88298	3.23226	3.40683	4.16818	3.5933
		1.465	0.332082	0.376439	0.88973	1.91507	1.42276	1.41952	2.89177	2.46116	1.86944	3.16571	3.55056	4.28807	3.7627
		1.475	0.256111	0.392604	0.871608	1.81517	1.36871	1.16048	2.77605	2.51854	1.91146	3.11572	3.74509	4.39602	3.95621
		1.485	0.193995	0.417876	0.866728	1.66064	1.29161	0.943734	2.66312	2.53361	1.942	3.07818	3.93538	4.42091	4.17991
		1.495	0.145646	0.460871	0.892903	1.55112	1.20984	0.800344	2.55311	2.57871	2.02421	3.05481	4.12161	4.35966	4.38013
		1.505	0.107867	0.484455	0.912729	1.44479	1.13099	0.724505	2.4483	2.61505	2.08512	3.02597	4.28418	4.2718	4.56552

## Sheet: Figure 1e
figure 1e	TFSI (with salt)		voltage (V)
		z (nm)	-3.01633	-2.4856	-1.96844	-1.49111	-0.987131	-0.492731	0	0.507283	1.0129	1.50894	2.03163	2.51447	2.98377
		0.005	0	0	0	0	0	0	0	0	0	0	0	0	0
		0.015	0	0	0	0	0	0	0	0	0	0	0	0	0
		0.025	0	0	0	0	0	0	0	0	0	0	0	0	0
		0.035	0	0	0	0	0	0	0	0	0	0	0	0	0
		0.045	0	0	0	0	0	0	0	0	0	0	0	0	0
		0.055	0	0	0	0	0	0	0	0	0	0	0	0	0
		0.065	0	0	0	0	0	0	0	0	0	0	0	0	0
		0.075	0	0	0	0	0	0	0	0	0	0	0	0	0
		0.085	0	0	0	0	0	0	0	0	0	0	0	0	0
		0.095	0	0	0	0	0	0	0	0	0	0	0	0	0
		0.105	0	0	0	0	0	0	0	0	0	0	0	0	0
		0.115	0	0	0	0	0	0	0	0	0	0	0	0	0
		0.125	0	0	0	0	0	0	0	0	0	0	0	0	0
		0.135	0	0	0	0	0	0	0	0	0	0	0	0	0
		0.145	0	0	0	0	0	0	0	0	0	0	0	0	0
		0.155	0	0	0	0	0	0	0	0	0	0	0	0	0
		0.165	0	0	0	0	0	0	0	0	0	0	0	0	0
		0.175	0	0	0	0	0	0	0	0	0	0	0	0	0
		0.185	0	0	0	0	0	0	0	0	0	0	0	0	0
		0.195	0	0	0	0	0	0	0	0	0	0	0	0	0
		0.205	0	0	0	0	0	0	0	0	0	0	0	0	0
		0.215	0	0	0	0	0	0	0	0	0	0	0	0	0
		0.225	0	0	0	0	0	0	0	0	0	0	0	0	0
		0.235	0	0	0	0	0	0	0	0	0	0	0	0	0
		0.245	0	0	0	0	0	0	0	0	0	0	0	0	0
		0.255	0	0	0	0	0	0	0	0	0	0	0	0	0
		0.265	0	0	0	0	0	0	0	0	0	0	0	0	0
		0.275	0	0	0	0	0	0	0	0	0	0	0	0	0
		0.285	0	0	0	0	0	0	0	0	0	0	0	0	0
		0.295	0	0	0	0	0	0	0	0	0	0	0	0	0
		0.305	0	0	0	0	0	0	0	0	0	0	0	0	0
		0.315	0	0	0	0	0	0	0	0	0	0	0	0	0
		0.325	0	0	0	0	0	0	0	0	0	0	0	0	0
		0.335	0	0	0	0	0	0	0	0	0	0	0	0	0
		0.345	0	0	0	0	0	0	0	0	0	0	0	0	0
		0.355	0	0	0	0	0	0	0	0	0	0	0	0	0
		0.365	0	0	0	0	0	0	2.65003e-06	0	5.30006e-05	0.000197899	0.0010503	0.000615055	0.00161387
		0.375	3.18003e-05	6.23644e-05	0.000160769	2.78253e-05	0	0.000727439	0.00133297	0.00543516	0.0209697	0.0323277	0.0594874	0.0633805	0.132177
		0.385	0.0101629	0.0196753	0.0170976	0.00114084	0.00338011	0.0325844	0.0734668	0.255777	0.651064	0.94261	1.56038	1.75965	2.76615
		0.395	0.201472	0.362626	0.282453	0.0273484	0.0651563	0.447248	0.957917	2.63477	5.55959	7.59775	11.6417	13.1077	15.8723
		0.405	1.04307	1.73212	1.22494	0.178253	0.46062	2.16641	4.0437	8.8564	15.8216	19.6145	28.1343	30.6949	30.4978
		0.415	2.19945	3.2499	1.95656	0.544739	1.51136	4.77284	8.01138	13.195	20.4481	23.9429	31.4083	33.7016	30.1303
		0.425	2.37678	3.00388	1.47901	1.16515	2.91458	6.89718	10.3248	12.9573	18.1883	21.999	25.7648	27.4025	26.0353
		0.435	1.70428	1.6842	0.697532	1.76546	3.68208	8.01463	10.6807	11.436	14.7315	17.9615	18.8172	19.2284	20.3761
		0.445	1.1864	0.702832	0.426779	1.96706	3.58208	8.19538	10.3326	10.7822	12.0173	13.3991	12.7665	12.4659	16.945
		0.455	1.37595	0.291807	0.666494	1.82215	3.01973	7.31136	9.62325	10.4671	10.1333	11.0803	8.70598	8.46126	14.441
		0.465	2.36189	0.212785	1.17901	1.53305	2.29888	5.87753	7.75456	8.76306	7.71664	8.27366	4.72019	4.84613	7.976
		0.475	3.43492	0.305841	1.45429	1.12951	1.67341	4.51055	5.28249	5.65224	4.77167	4.5565	1.81306	2.12199	2.77561
		0.485	3.31042	0.410052	1.21208	0.724428	1.28862	3.3804	3.25813	2.91074	2.57227	1.9522	0.56453	0.779684	0.739647
		0.495	2.2782	0.422678	0.721721	0.49207	1.06787	2.52307	2.10756	1.38779	1.48047	0.738865	0.188788	0.296447	0.289994
		0.505	1.25939	0.366393	0.359623	0.417856	0.969609	2.06598	1.54692	0.701474	1.07452	0.309188	0.0947478	0.180268	0.299086
		0.515	0.638207	0.390716	0.20357	0.4489	1.05868	1.88817	1.30175	0.479367	0.965289	0.162146	0.0818272	0.206185	0.339448
		0.525	0.376307	0.585926	0.195207	0.574591	1.38918	1.83381	1.32676	0.530733	1.07353	0.156639	0.172739	0.335712	0.282447
		0.535	0.363664	0.860666	0.288472	0.842887	2.10186	2.16935	1.7873	1.05456	1.63975	0.374143	0.387008	0.66349	0.209166
		0.545	0.478114	1.23883	0.512694	1.46372	3.21562	3.18939	2.98418	2.67122	2.81804	1.10603	0.618984	1.20592	0.224675
		0.555	0.602753	1.74626	0.923041	2.60569	4.53763	5.07762	4.77478	5.14761	4.07104	2.27068	0.799158	1.55317	0.321621
		0.565	0.970919	2.33292	1.65359	4.09802	5.88138	6.82858	6.14195	7.03028	4.49852	2.92314	0.930752	1.35061	0.378432
		0.575	1.48401	3.08945	2.64938	5.57736	7.2486	7.57956	6.3732	6.91211	3.89545	2.51223	1.00269	0.873878	0.316946
		0.585	1.65599	3.72979	3.98421	7.12796	8.83608	7.07046	5.76714	5.24634	2.80384	1.67049	0.954075	0.460394	0.208064
		0.595	1.42125	4.15711	5.84286	9.34229	10.3464	6.03639	5.00103	3.53342	1.85577	1.09903	0.895339	0.217399	0.101745
		0.605	1.17856	4.44619	7.83748	11.4687	11.2145	4.9369	4.28736	2.44812	1.25172	0.838392	0.791391	0.102826	0.0411444
		0.615	1.14019	4.47588	8.9348	12.0215	10.4755	3.9107	3.57062	1.93867	0.943358	0.700676	0.679474	0.0541918	0.0137258
		0.625	1.18937	4.09338	8.30228	10.2206	8.23155	2.85741	2.8756	1.72356	0.745475	0.589278	0.52989	0.0282546	0.00458985
		0.635	1.19734	3.30463	6.44657	7.23394	5.62264	1.91821	2.19257	1.56748	0.522632	0.426516	0.342783	0.0124618	0.00145752
		0.645	1.11337	2.40902	4.42948	4.49892	3.51903	1.22402	1.61257	1.39513	0.332304	0.279685	0.187231	0.00433677	0.000222603
		0.655	0.989567	1.63529	2.84097	2.64166	2.11535	0.748555	1.17282	1.12577	0.184999	0.16947	0.0887283	0.00167747	0.000180202
		0.665	0.8472	1.09884	1.84358	1.5447	1.33779	0.433044	0.836331	0.798613	0.107956	0.0911225	0.0363094	0.000830784	0
		0.675	0.719389	0.812176	1.22745	0.963476	0.902632	0.243913	0.595936	0.527642	0.0604114	0.0497683	0.0137285	0.000314029	0
		0.685	0.605223	0.705317	0.919257	0.682453	0.671482	0.13669	0.4264	0.295468	0.0365254	0.0271811	0.00550676	3.57754e-05	0
		0.695	0.519831	0.742897	0.813673	0.590981	0.578548	0.0793022	0.3081	0.181065	0.0228976	0.0133054	0.0021399	0	0
		0.705	0.52549	0.9378	0.867834	0.571954	0.556614	0.044485	0.225306	0.119213	0.0174319	0.00671256	0.000638658	0	0
		0.715	0.677016	1.32209	1.09657	0.589838	0.597639	0.0285073	0.158053	0.0951723	0.0134701	0.0027365	0.000159002	0	0
		0.725	1.05575	1.93143	1.51814	0.620827	0.650527	0.0216031	0.121151	0.0897586	0.0116111	0.000812925	7.95009e-05	0	0
		0.735	1.76682	2.79749	2.19334	0.643989	0.710443	0.0291868	0.0940628	0.0863445	0.00809584	0.000669095	7.15508e-05	0	0
		0.745	2.94563	3.94507	3.0897	0.678652	0.759159	0.0655758	0.081772	0.0825706	0.00579429	0.00019376	3.18003e-05	0	0
		0.755	4.65948	5.46368	4.19136	0.801588	0.793216	0.144201	0.0969513	0.0848729	0.00506023	7.95009e-05	0.000751284	0	0
		0.765	6.87581	7.27389	5.42043	1.09946	0.811727	0.299524	0.144294	0.079916	0.00398167	0.000620108	0.00171324	0	0
		0.775	9.30082	9.01308	6.62236	1.72375	0.863341	0.54895	0.216595	0.0731263	0.0040996	0.000540605	0.00539193	0	0
		0.785	11.3827	10.0923	7.65129	2.61525	0.928317	0.835494	0.316936	0.0570438	0.00486678	0.00378773	0.0120435	0	0
		0.795	12.6519	10.249	8.24104	3.72068	1.00131	1.0929	0.41954	0.0472572	0.00729686	0.0153514	0.0229409	0	0
		0.805	13.1557	9.68204	8.31423	4.74713	1.08164	1.32169	0.50716	0.0583172	0.0121809	0.0423707	0.0439666	0	0
		0.815	12.6506	8.75437	7.87601	5.56191	1.19901	1.56731	0.586982	0.0987418	0.0272821	0.0904528	0.0813634	0	0
		0.825	11.5641	7.66939	7.05881	5.95407	1.39555	1.82142	0.688393	0.204291	0.064617	0.160908	0.140706	0	0
		0.835	9.91903	6.50634	6.05288	5.96715	1.65404	2.05001	0.843823	0.395336	0.12815	0.28305	0.223544	0.000319067	4.24004e-05
		0.845	8.19317	5.25947	5.02639	5.679	1.98628	2.25886	1.05071	0.732974	0.23635	0.416657	0.316951	0.00084021	7.95009e-05
		0.855	6.43791	4.12212	4.05257	5.1694	2.38307	2.50256	1.36922	1.19667	0.352886	0.52451	0.413013	0.00368522	0.000121901
		0.865	4.81022	3.22814	3.25885	4.49357	2.83555	2.72907	1.73773	1.75727	0.508035	0.573961	0.502402	0.0141772	0.00089571
		0.875	3.43538	2.6707	2.59389	3.88694	3.36235	3.0737	2.1514	2.33175	0.698932	0.550083	0.627284	0.0439781	0.00369944
		0.885	2.38907	2.37453	2.11777	3.29583	3.84473	3.5638	2.57308	2.8562	0.935857	0.501644	0.830408	0.109909	0.0144506
		0.895	1.71265	2.22635	1.79696	2.73959	4.3091	4.08402	3.02814	3.31685	1.19125	0.485527	1.09364	0.218917	0.0375112
		0.905	1.3286	2.13316	1.59285	2.33975	4.61956	4.46404	3.52494	3.64671	1.44881	0.60767	1.33369	0.380591	0.081124
		0.915	1.19833	2.0221	1.4272	2.11545	4.74881	4.53285	3.99533	3.95391	1.69485	0.884087	1.53981	0.562827	0.144892
		0.925	1.19234	1.88777	1.32465	2.00384	4.67859	4.32668	4.40312	4.26651	1.9762	1.3666	1.72897	0.756351	0.221831
		0.935	1.2837	1.6664	1.27214	1.9155	4.33952	4.11904	4.62103	4.64832	2.36474	1.99719	1.92098	0.928588	0.299093
		0.945	1.31114	1.4072	1.24679	1.79977	3.80843	3.98906	4.5425	4.97617	2.83436	2.61069	2.03946	1.0405	0.340178
		0.955	1.25161	1.2203	1.27406	1.61793	3.09447	3.84764	4.28747	5.19733	3.34669	3.04434	2.13226	1.04451	0.369625
		0.965	1.14197	1.06932	1.27116	1.43766	2.4508	3.66529	3.98257	5.15922	3.71565	3.20563	2.25029	1.04743	0.42906
		0.975	1.00601	1.00636	1.24537	1.31278	1.92919	3.46397	3.67685	4.93589	4.03713	3.12502	2.38297	1.09678	0.570278
		0.985	0.941715	0.968181	1.20968	1.2286	1.55086	3.2585	3.33661	4.73536	4.20287	3.03274	2.59089	1.2965	0.765064
		0.995	0.952877	0.94888	1.16718	1.22553	1.35746	3.03217	3.00389	4.57432	4.195	3.10981	2.8887	1.6566	0.99694
		1.005	1.00433	0.92	1.11715	1.23866	1.28624	2.80032	2.72961	4.41619	4.06606	3.30682	3.21496	2.18616	1.23237
		1.015	0.997907	0.900023	1.02476	1.33445	1.36201	2.50845	2.51458	4.16809	3.87841	3.68472	3.62695	2.87748	1.45482
		1.025	0.905548	0.857165	0.92288	1.41315	1.52932	2.23172	2.3982	3.90622	3.66055	4.08369	3.94919	3.65424	1.70504
		1.035	0.757686	0.794181	0.795844	1.40487	1.75932	2.03694	2.3781	3.69355	3.41271	4.55607	4.11117	4.41047	2.03724
		1.045	0.602805	0.679864	0.706147	1.3078	1.96391	1.93214	2.41332	3.38666	3.22792	5.11593	4.16068	5.03928	2.46516
		1.055	0.482948	0.566797	0.626041	1.16026	2.03989	1.91279	2.45302	3.1299	3.06193	5.54264	4.21217	5.48685	3.10455
		1.065	0.400492	0.481947	0.565113	1.02329	1.97396	1.85096	2.46553	2.76899	2.90853	5.81723	4.34028	5.82664	3.89775
		1.075	0.340937	0.398368	0.478968	0.946751	1.84685	1.76122	2.44914	2.38918	2.87234	5.86018	4.46152	5.96809	4.77645
		1.085	0.30421	0.323	0.418506	0.879323	1.73906	1.60806	2.41852	2.02774	2.8697	5.62581	4.56199	6.03939	5.72754
		1.095	0.285223	0.251006	0.37896	0.854746	1.72483	1.50563	2.37111	1.77215	2.92326	5.19196	4.58713	6.01326	6.54975
		1.105	0.266111	0.19522	0.35959	0.800226	1.73531	1.4543	2.31203	1.6176	2.93563	4.75007	4.59219	5.95284	7.17304
		1.115	0.230759	0.153031	0.350601	0.780256	1.72816	1.5313	2.25003	1.56918	2.92226	4.29973	4.51319	5.79798	7.63382
		1.125	0.201153	0.1329	0.357164	0.751418	1.67335	1.71172	2.18916	1.56046	2.84237	3.87893	4.46475	5.53555	7.81546
		1.135	0.185849	0.136904	0.382557	0.717638	1.63546	1.90009	2.13697	1.65086	2.70017	3.51635	4.34292	5.17279	7.78777
		1.145	0.157989	0.164019	0.402552	0.705317	1.57581	2.09887	2.13067	1.67657	2.5798	3.13819	4.19794	4.79785	7.5028
		1.155	0.133608	0.212206	0.420036	0.730654	1.50079	2.17873	2.09027	1.68981	2.49124	2.82886	4.01139	4.42233	7.05883
		1.165	0.112703	0.279196	0.449643	0.806394	1.47692	2.15707	2.00682	1.63801	2.50765	2.59778	3.79053	4.10756	6.48848
		1.175	0.0971329	0.350268	0.515653	0.905219	1.45233	1.98079	1.89782	1.53524	2.55611	2.39888	3.58549	3.87322	5.80685
		1.185	0.0828466	0.433153	0.616169	1.08012	1.43395	1.75585	1.74713	1.39836	2.62261	2.28883	3.44202	3.66604	5.16996
		1.195	0.0723273	0.508963	0.767705	1.21599	1.35646	1.48889	1.59779	1.23809	2.66386	2.27369	3.34223	3.53646	4.5769
		1.205	0.0683562	0.534102	0.914177	1.23506	1.27244	1.24743	1.49748	1.15328	2.65906	2.27657	3.34177	3.44362	4.12256
		1.215	0.0689511	0.52495	0.986773	1.23178	1.18604	1.09349	1.42007	1.05874	2.5478	2.31138	3.37738	3.30813	3.81016
		1.225	0.0869886	0.483143	0.964279	1.19081	1.12072	0.983171	1.40403	0.987978	2.36032	2.37858	3.45526	3.29468	3.61419
		1.235	0.144294	0.447529	0.886866	1.13166	1.07264	0.899272	1.40044	0.985953	2.12806	2.39646	3.51238	3.30002	3.50982
		1.245	0.280112	0.431824	0.788859	1.10867	1.10304	0.777442	1.40657	0.974811	1.93131	2.36149	3.55534	3.33023	3.43607
		1.255	0.511091	0.460853	0.721853	1.10553	1.17653	0.669633	1.36897	0.980498	1.79791	2.43469	3.48203	3.35685	3.33023
		1.265	0.744629	0.518305	0.709598	1.17262	1.29734	0.60279	1.33112	1.00567	1.72781	2.4388	3.26685	3.37372	3.23657
		1.275	0.901038	0.601392	0.743129	1.30893	1.47976	0.566236	1.27423	1.09867	1.74082	2.42092	2.96895	3.263	3.06975
		1.285	0.939525	0.67498	0.828525	1.5062	1.68128	0.535841	1.23756	1.24518	1.8115	2.4014	2.63452	3.0312	2.88063
		1.295	0.950177	0.75341	0.938398	1.66627	1.86174	0.527164	1.19857	1.42096	1.92882	2.31479	2.33747	2.73412	2.748
		1.305	0.987118	0.832282	1.06049	1.7083	1.98277	0.554747	1.18195	1.65766	2.01467	2.17725	2.12138	2.42422	2.60219
		1.315	1.03574	0.898628	1.23115	1.72641	2.02006	0.588657	1.18817	1.82056	2.12069	2.05892	2.00048	2.13771	2.47248
		1.325	1.13425	0.991162	1.44139	1.80025	2.02949	0.691428	1.21553	1.94556	2.19945	1.97735	1.97668	1.88011	2.3217
		1.335	1.25702	1.11271	1.69765	1.93159	2.01767	0.848791	1.2882	2.03891	2.28706	1.92581	2.01801	1.65793	2.13372
		1.345	1.35899	1.2418	1.93172	2.09634	2.02468	1.0998	1.4123	2.14028	2.393	1.90947	2.12567	1.51402	1.9407
		1.355	1.51449	1.38461	2.19745	2.29637	2.05593	1.37232	1.61608	2.24678	2.50709	1.92723	2.18546	1.40418	1.72416
		1.365	1.62643	1.56191	2.42561	2.55308	2.1053	1.66636	1.81663	2.36263	2.60694	1.93378	2.11203	1.33129	1.5132
		1.375	1.77134	1.76067	2.63204	2.72551	2.21191	1.90565	2.02695	2.47726	2.68287	1.96275	1.97685	1.27151	1.34017
		1.385	1.93968	2.0075	2.79328	2.92472	2.36578	2.14213	2.21838	2.58502	2.69569	1.94381	1.77347	1.22683	1.16389
		1.395	2.09315	2.26687	2.90322	3.07294	2.58629	2.346	2.37782	2.68684	2.70667	1.87589	1.54779	1.21112	1.02058
		1.405	2.29381	2.53664	3.02715	3.26984	2.86959	2.59547	2.5099	2.73695	2.63104	1.76532	1.36816	1.2333	0.910684
		1.415	2.54564	2.84648	3.14752	3.42818	3.19875	2.77215	2.6205	2.77921	2.52116	1.63255	1.23659	1.26203	0.865578
		1.425	2.83189	3.17969	3.29322	3.58555	3.47221	2.84077	2.70405	2.76422	2.4224	1.53814	1.14787	1.28032	0.853056
		1.435	3.18629	3.56525	3.46788	3.64354	3.73907	2.92869	2.76124	2.76394	2.30049	1.44729	1.09894	1.31255	0.858614
		1.445	3.55226	3.98274	3.60702	3.7681	3.91315	3.05521	2.8036	2.75796	2.18862	1.36755	1.06263	1.27651	0.902745
		1.455	4.00168	4.40441	3.69269	3.9026	3.99886	3.09002	2.79303	2.74085	2.15066	1.35647	1.0286	1.21347	0.940402
		1.465	4.48132	4.78279	3.72654	4.03649	4.02067	3.16966	2.75234	2.72658	2.13069	1.31997	0.978672	1.13359	0.996402
		1.475	4.97058	5.072	3.69573	4.03046	4.11558	3.24228	2.71593	2.68655	2.15628	1.25428	0.925664	1.02778	1.03383
		1.485	5.38541	5.35094	3.65461	4.01745	4.12752	3.27015	2.67019	2.65341	2.16743	1.18233	0.889595	0.951312	1.03419
		1.495	5.63419	5.49986	3.64428	3.9565	4.14967	3.23179	2.57758	2.59676	2.21242	1.11762	0.913595	0.879804	0.992345
		1.505	5.7464	5.6044	3.65542	3.8049	4.15994	3.21254	2.49998	2.45702	2.2828	1.07463	0.944096	0.844356	0.91532

## Sheet: Figure 1f_water
figure 1f	water (with salt)		voltage (V)
		z (nm)	-3.01633	-2.4856	-1.96844	-1.49111	-0.987131	-0.492731	0	0.507283	1.0129	1.50894	2.03163	2.51447	2.98377
		0.005	0	0	0	0	0	0	0	0	0	0	0	0	0
		0.015	0	0	0	0	0	0	0	0	0	0	0	0	0
		0.025	0	0	0	0	0	0	0	0	0	0	0	0	0
		0.035	0	0	0	0	0	0	0	0	0	0	0	0	0
		0.045	0	0	0	0	0	0	0	0	0	0	0	0	0
		0.055	0	0	0	0	0	0	0	0	0	0	0	0	0
		0.065	0	0	0	0	0	0	0	0	0	0	0	0	0
		0.075	0	0	0	0	0	0	0	0	0	0	0	0	0
		0.085	0	0	0	0	0	0	0	0	0	0	0	0	0
		0.095	0	0	0	0	0	0	0	0	0	0	0	0	0
		0.105	0	0	0	0	0	0	0	0	0	0	0	0	0
		0.115	0	0	0	0	0	0	0	0	0	0	0	0	0
		0.125	0	0	0	0	0	0	0	0	0	0	0	0	0
		0.135	0	0	0	0	0	0	0	0	0	0	0	0	0
		0.145	0	0	0	0	0	0	0	0	0	0	0	0	0
		0.155	0	0	0	0	0	0	0	0	0	0	0	0	0
		0.165	0	0	0	0	0	0	0	0	0	0	0	0	0
		0.175	0	0	0	0	0	0	0	0	0	0	0	0	0
		0.185	0	0	0	0	0	0	0	0	0	0	0	0	0
		0.195	0	0	0	0	0	0	0	0	0	0	0	0	0
		0.205	0	0	0	0	0	0	0	0	0	0	0	0	0
		0.215	0	0	0	0	0	0	0	0	0	0	0	0	0
		0.225	0	0	0	0	0	0	0	0	0	0	0	0	0
		0.235	5.30006e-06	0	0	0	0	0	0	0	0	0	0	0	0
		0.245	0.000227903	0.000115276	3.31254e-05	0	0	0	0	0	0	0	0	0	0
		0.255	0.0158074	0.00552134	0.00113289	0	0	0	0.000116601	1.97518e-05	4.90255e-05	7.55258e-05	0.000217744	4.78069e-05	0.000491581
		0.265	0.236191	0.0808683	0.0164872	2.17811e-05	0	0	0.00215978	0.000617547	0.00127069	0.00480981	0.008992	0.00469902	0.0201853
		0.275	1.14698	0.384633	0.0908059	0.000493704	0	0	0.0181898	0.00829874	0.0143512	0.0539056	0.104452	0.0608088	0.20086
		0.285	2.36302	0.762565	0.240749	0.00129234	0	0	0.0743916	0.0472822	0.0632416	0.215372	0.419234	0.280007	0.722034
		0.295	2.53881	0.825414	0.360913	0.00180783	0	0	0.182579	0.142623	0.169929	0.426749	0.781786	0.621202	1.19772
		0.305	1.73802	0.612265	0.346219	0.00238866	0	0	0.316122	0.298856	0.31317	0.53968	0.872607	0.830721	1.13987
		0.315	0.88961	0.386792	0.240666	0.00261373	0	0	0.436879	0.444489	0.471139	0.515834	0.695089	0.799335	0.745973
		0.325	0.378502	0.232071	0.1343	0.00272263	0	0	0.526306	0.555341	0.614567	0.412192	0.472295	0.622275	0.395949
		0.335	0.146471	0.135195	0.0684516	0.00273715	0	0	0.590774	0.591148	0.692029	0.295871	0.294354	0.424649	0.189663
		0.345	0.0544846	0.0768138	0.0361371	0.00253386	0	0	0.610726	0.568535	0.6835	0.199627	0.184847	0.271668	0.0846181
		0.355	0.0204026	0.0423581	0.0203032	0.00237414	0	0	0.575843	0.508574	0.62457	0.132158	0.121885	0.16958	0.0375377
		0.365	0.00734721	0.0224272	0.0133575	0.00212002	0	0	0.496077	0.427885	0.533227	0.0850859	0.082722	0.10636	0.0176704
		0.375	0.00267123	0.0110665	0.00814354	0.00239592	0	0	0.384498	0.349924	0.435592	0.058783	0.0591981	0.0688075	0.00789576
		0.385	0.00100569	0.00530271	0.00641705	0.00182961	0	0	0.278857	0.268879	0.366479	0.040462	0.045452	0.0438203	0.0040784
		0.395	0.000359079	0.00267521	0.00535306	0.00182961	0	0	0.198591	0.200308	0.328584	0.0276504	0.0349296	0.0297519	0.00232938
		0.405	0.000155027	0.00127599	0.0041208	0.00174974	0	0	0.148974	0.144836	0.304072	0.0197719	0.0272039	0.0197357	0.00126936
		0.415	2.38503e-05	0.000862585	0.00323304	0.00173523	0	0	0.124233	0.108052	0.284955	0.0161625	0.0225138	0.0146871	0.000719483
		0.425	7.95009e-06	0.000643957	0.00262353	0.00136495	0	0	0.109189	0.0775702	0.260324	0.0131017	0.0185175	0.0109314	0.000282228
		0.435	0	0.00043328	0.00277856	0.00177879	0	0	0.1001	0.0598809	0.224956	0.0101284	0.0168913	0.00767751	0.000210677
		0.445	0	0.000480981	0.00266725	0.00184413	0	0	0.092926	0.0472435	0.186117	0.00938042	0.0163489	0.00619904	0.000115276
		0.455	0	0.00045713	0.0026593	0.00200386	0	0	0.0854953	0.0407897	0.144635	0.00738876	0.0149766	0.00499167	0.000144427
		0.465	0	0.000345829	0.00307271	0.00213455	0	0	0.0763898	0.04337	0.106461	0.00673961	0.0158626	0.00422988	0.000198752
		0.475	0	0.000318003	0.00352984	0.00280976	0	0	0.0663912	0.0466839	0.0769516	0.0066857	0.0169832	0.00341387	0.000272953
		0.485	0	0.00040148	0.00326749	0.00273715	0	0	0.0558944	0.0549337	0.0567742	0.0059837	0.0193987	0.00252863	0.000235853
		0.495	0	0.000620107	0.00372329	0.00343415	0	0	0.0434128	0.069414	0.0422229	0.00710084	0.0262614	0.00254045	0.000303429
		0.505	0	0.000488931	0.00496483	0.0039932	0	0	0.0321104	0.0899961	0.0309179	0.00922408	0.0333961	0.00205223	0.000781758
		0.515	0	0.000484956	0.00667675	0.00469745	0	0	0.0242001	0.118323	0.0244624	0.0134276	0.0430868	0.00125094	0.00110639
		0.525	0	0.000775134	0.00879678	0.0060261	0	0	0.0180838	0.154551	0.0207299	0.0185357	0.0530929	0.00111987	0.00157942
		0.535	0	0.000950036	0.0121941	0.00843653	0	0	0.0135761	0.202381	0.0223901	0.027971	0.0579363	0.000829322	0.00231613
		0.545	0	0.00125617	0.0163056	0.00912505	0	0	0.0112706	0.259946	0.0282122	0.0442024	0.0633777	0.00077286	0.00323701
		0.555	0	0.00183389	0.0221768	0.0118973	0	0	0.011517	0.322793	0.0419447	0.0649624	0.0621141	0.000820774	0.00482703
		0.565	3.71004e-05	0.00357941	0.0279605	0.0156402	0	0	0.0120788	0.394168	0.0578859	0.0976794	0.0588355	0.000867716	0.00679335
		0.575	4.24004e-05	0.00604405	0.0340516	0.0233066	0	0	0.0143155	0.463679	0.0809544	0.137173	0.0562853	0.00108769	0.00921813
		0.585	0.000100701	0.0110421	0.0395013	0.0321149	0	0	0.0195758	0.533319	0.10876	0.187182	0.0534688	0.0014073	0.0120364
		0.595	0.000355104	0.0185574	0.045289	0.0483433	0	0	0.0264924	0.573933	0.133679	0.241672	0.0516085	0.00203331	0.0165322
		0.605	0.00089041	0.0312342	0.0503426	0.0725811	0	0.000326482	0.0357251	0.59923	0.157428	0.293194	0.0521345	0.00340506	0.0222616
		0.615	0.00173842	0.0440009	0.0507017	0.107034	0	0.00115291	0.0455699	0.595335	0.187123	0.346811	0.054618	0.00534238	0.0320044
		0.625	0.00268713	0.0595967	0.054906	0.153895	0	0.00202069	0.0620505	0.570141	0.23443	0.39159	0.0598425	0.00798043	0.0438395
		0.635	0.00321714	0.074138	0.0585007	0.217439	0	0.00419613	0.0794532	0.516646	0.304416	0.42655	0.0722063	0.0106937	0.0607228
		0.645	0.00427715	0.0877151	0.0608487	0.290311	0	0.00869741	0.099188	0.446673	0.403009	0.444765	0.086637	0.0156293	0.0797315
		0.655	0.00486016	0.102917	0.0630058	0.363671	0	0.0145457	0.121991	0.361582	0.525513	0.460625	0.100756	0.0211238	0.107215
		0.665	0.00514636	0.123143	0.0653153	0.418152	0	0.0213813	0.149478	0.284055	0.642529	0.472446	0.117948	0.0287719	0.139548
		0.675	0.00532656	0.15311	0.0682621	0.450621	7.55258e-05	0.0332199	0.179317	0.218556	0.7228	0.476011	0.133937	0.0349445	0.173932
		0.685	0.00457925	0.185674	0.0752383	0.445945	0.000147077	0.046246	0.215405	0.1652	0.751062	0.484201	0.156419	0.0447764	0.212271
		0.695	0.00382664	0.219343	0.0838257	0.416807	0.000657208	0.0655387	0.258873	0.129388	0.727943	0.500836	0.180346	0.0573588	0.245172
		0.705	0.00368884	0.247948	0.0951206	0.370473	0.00233203	0.0878856	0.317863	0.114478	0.68902	0.521396	0.213454	0.0750892	0.276719
		0.715	0.00261293	0.285643	0.114185	0.330453	0.0064409	0.115643	0.383936	0.126175	0.657774	0.541713	0.261239	0.10141	0.294324
		0.725	0.00206437	0.318045	0.136544	0.303125	0.0166091	0.153188	0.455516	0.185894	0.65818	0.577863	0.322872	0.15014	0.310395
		0.735	0.00160194	0.352453	0.179372	0.283258	0.0390283	0.197618	0.525201	0.317163	0.687501	0.615281	0.40232	0.230742	0.320798
		0.745	0.00140584	0.389889	0.255517	0.275723	0.0877028	0.242649	0.585381	0.529944	0.735912	0.692201	0.50015	0.34023	0.331111
		0.755	0.00157809	0.423466	0.361632	0.276388	0.169525	0.290028	0.631401	0.797862	0.785923	0.790293	0.594745	0.456348	0.34391
		0.765	0.00171324	0.453454	0.49081	0.284927	0.288148	0.326282	0.672164	1.03267	0.796655	0.900282	0.684716	0.52971	0.356931
		0.775	0.00219422	0.473259	0.62633	0.295278	0.435082	0.352013	0.708653	1.09968	0.772633	0.974449	0.745758	0.5345	0.350835
		0.785	0.00248043	0.477583	0.722967	0.315776	0.565504	0.34475	0.742652	0.999794	0.707606	0.998512	0.76538	0.483501	0.316346
		0.795	0.00236913	0.452006	0.765932	0.355953	0.645213	0.325271	0.762464	0.804054	0.621953	0.997335	0.752088	0.42561	0.261172
		0.805	0.00263413	0.389235	0.742663	0.40557	0.644995	0.316131	0.765074	0.610522	0.522496	0.953731	0.710837	0.38088	0.188291
		0.815	0.00257848	0.305204	0.667456	0.440376	0.574549	0.295613	0.74275	0.466613	0.431132	0.883322	0.668891	0.33595	0.119828
		0.825	0.00366499	0.227778	0.564286	0.445415	0.454688	0.285923	0.707961	0.374653	0.356308	0.799217	0.631627	0.27577	0.0694825
		0.835	0.00572539	0.168687	0.434207	0.41345	0.330443	0.29548	0.683133	0.352002	0.297849	0.730274	0.584475	0.217452	0.0333029
		0.845	0.00770099	0.126353	0.312896	0.352391	0.220286	0.310059	0.682179	0.391766	0.266029	0.640183	0.512756	0.152079	0.0139418
		0.855	0.0102967	0.100512	0.206471	0.305832	0.132639	0.309561	0.685889	0.481742	0.241086	0.567141	0.415021	0.0958617	0.00488401
		0.865	0.0122749	0.0881564	0.131895	0.254803	0.0769025	0.300036	0.675026	0.586016	0.207244	0.482645	0.310697	0.0547647	0.00160459
		0.875	0.01572	0.0876243	0.0830581	0.204739	0.0402526	0.275851	0.632928	0.658844	0.172178	0.410368	0.218962	0.0294462	0.00040413
		0.885	0.0184561	0.0886537	0.050843	0.154916	0.0206702	0.238405	0.568015	0.656304	0.138014	0.339041	0.150724	0.0153076	0.000129851
		0.895	0.0223888	0.0908044	0.0325282	0.112952	0.0100781	0.194372	0.48782	0.600387	0.113132	0.29503	0.105111	0.00845775	3.04754e-05
		0.905	0.026813	0.0957645	0.0217121	0.0760666	0.0046137	0.149619	0.407943	0.513018	0.0989614	0.276775	0.0751734	0.00605825	3.18003e-05
		0.915	0.0298155	0.0975503	0.0164832	0.0508378	0.0019491	0.112446	0.337934	0.41195	0.0961312	0.285354	0.0541198	0.0058017	3.97504e-05
		0.925	0.0309987	0.0938469	0.0133124	0.0301284	0.000883784	0.0842442	0.274824	0.331256	0.10801	0.288931	0.0403414	0.00796072	0.000162977
		0.935	0.0297731	0.0889297	0.0125258	0.0175388	0.000408105	0.061342	0.215842	0.263455	0.133098	0.293703	0.0339102	0.0144378	9.93761e-05
		0.945	0.0297771	0.0786025	0.0133301	0.00843581	0.000136477	0.0428109	0.166631	0.208193	0.166491	0.288151	0.0285505	0.0246586	0.000258378
		0.955	0.026862	0.0636047	0.0162866	0.00539292	6.89007e-05	0.0319221	0.127445	0.154976	0.202472	0.282146	0.0246457	0.0411278	0.00042533
		0.965	0.0239682	0.0492389	0.0173175	0.00446519	1.19252e-05	0.0226299	0.0929657	0.111732	0.247203	0.277916	0.021126	0.0650578	0.00044123
		0.975	0.0227333	0.0396709	0.0179844	0.0043822	1.19252e-05	0.0167559	0.068278	0.071751	0.292329	0.267478	0.0188603	0.0957932	0.000636007
		0.985	0.0212996	0.038061	0.0186721	0.00697081	0	0.0140991	0.0505785	0.0435961	0.32979	0.272417	0.0163661	0.136057	0.000822835
		0.995	0.0186456	0.0440395	0.0197591	0.0111135	0	0.0141065	0.0384122	0.0228316	0.36393	0.269016	0.0147033	0.175362	0.00126009
		1.005	0.0174571	0.055273	0.0208703	0.0183219	0	0.0130807	0.0302395	0.0138643	0.382607	0.270016	0.0135403	0.20186	0.00195572
		1.015	0.0173842	0.074393	0.0216269	0.0311083	2.12002e-05	0.0166576	0.0243723	0.0098879	0.38765	0.262775	0.0119644	0.203803	0.00302501
		1.025	0.0168979	0.0963193	0.0230592	0.0487436	3.18003e-05	0.0236915	0.0203522	0.00983391	0.375289	0.246761	0.0102742	0.187766	0.00389952
		1.035	0.0170158	0.122809	0.024791	0.0819746	2.12002e-05	0.0343301	0.0194512	0.0112894	0.346772	0.22503	0.00866781	0.151332	0.00604207
		1.045	0.0155	0.14623	0.0265427	0.13079	2.12002e-05	0.0424681	0.0201561	0.0141601	0.303368	0.202214	0.00686711	0.107265	0.00802959
		1.055	0.0157876	0.164678	0.0284203	0.17792	3.18003e-05	0.0515359	0.020657	0.018332	0.257823	0.183373	0.00554828	0.0700269	0.0111778
		1.065	0.0179831	0.179915	0.0295902	0.233278	0.000217302	0.0627358	0.0217302	0.0302098	0.212408	0.169785	0.00507481	0.0432261	0.0145288
		1.075	0.0201548	0.192305	0.028933	0.277577	0.000121901	0.0643112	0.0235641	0.0473748	0.170071	0.163711	0.00433589	0.0238641	0.017836
		1.085	0.0241034	0.202517	0.0283301	0.309693	9.01011e-05	0.0638795	0.0242955	0.0662093	0.132463	0.167442	0.00540297	0.0134475	0.0201058
		1.095	0.027657	0.217745	0.0270846	0.334899	0.000434605	0.060372	0.0225756	0.0934689	0.108227	0.1798	0.00687153	0.00854371	0.0231467
		1.105	0.0339628	0.241675	0.0270701	0.331255	0.000328604	0.0562796	0.0197321	0.133985	0.0846579	0.203157	0.0100034	0.00688345	0.0267203
		1.115	0.0421143	0.272855	0.026185	0.294412	0.000551207	0.0594462	0.0166872	0.179085	0.0693288	0.235852	0.0152134	0.00881741	0.0282427
		1.125	0.0545403	0.301841	0.0244598	0.263375	0.00089041	0.0668946	0.0147845	0.232614	0.0633119	0.274612	0.0239245	0.0131379	0.0301189
		1.135	0.069713	0.311186	0.0225677	0.208998	0.00125611	0.0782256	0.0134118	0.289465	0.064719	0.323168	0.0326908	0.019778	0.0299202
		1.145	0.0861922	0.297544	0.0200289	0.159404	0.00227903	0.101259	0.0127996	0.339856	0.0793061	0.369067	0.048015	0.0298013	0.0280996
		1.155	0.100559	0.264356	0.018166	0.108116	0.00306873	0.125129	0.013327	0.382505	0.100178	0.410101	0.0691671	0.0416639	0.0264619
		1.165	0.113499	0.221179	0.01508	0.0707534	0.00389024	0.153636	0.0134542	0.408519	0.139336	0.432814	0.0974094	0.0554877	0.0253807
		1.175	0.123473	0.17718	0.0126115	0.0424067	0.00534246	0.172885	0.0144453	0.429963	0.187068	0.42532	0.143455	0.0685616	0.0210306
		1.185	0.125509	0.14338	0.0100012	0.0246227	0.00628587	0.174666	0.0158604	0.444483	0.250513	0.419768	0.208075	0.0805106	0.0179844
		1.195	0.122242	0.123044	0.00781229	0.0145911	0.00926451	0.168003	0.0166236	0.488092	0.327969	0.406679	0.293786	0.0908735	0.0154603
		1.205	0.113506	0.110904	0.00630045	0.00635071	0.011464	0.151681	0.016409	0.541082	0.411172	0.399383	0.405689	0.101874	0.0164633
		1.215	0.100228	0.110506	0.00499663	0.00281978	0.0141565	0.133049	0.0144957	0.607675	0.50941	0.393229	0.534912	0.111856	0.0203946
		1.225	0.089204	0.120352	0.00441893	0.0016232	0.0164885	0.113873	0.0133297	0.697535	0.606808	0.398004	0.674137	0.122793	0.030213
		1.235	0.077259	0.137477	0.00496748	0.000817952	0.0217091	0.0949245	0.01232	0.810816	0.710518	0.429633	0.803062	0.135692	0.0475376
		1.245	0.0677056	0.154784	0.00562336	0.00019603	0.0256099	0.0844286	0.0119728	0.920745	0.809694	0.472508	0.905892	0.151388	0.0740882
		1.255	0.0602286	0.173376	0.00724386	9.43846e-05	0.0280797	0.0836363	0.0125028	1.04026	0.901589	0.52265	0.95992	0.170454	0.114252
		1.265	0.055061	0.189052	0.00999061	7.98639e-05	0.0315407	0.0967583	0.0144533	1.12689	0.980565	0.573521	0.969465	0.192551	0.163984
		1.275	0.0517882	0.200392	0.0150349	0	0.0327279	0.119133	0.0164408	1.17756	1.04084	0.628642	0.942415	0.218836	0.225341
		1.285	0.0488268	0.208017	0.0216534	0	0.0360563	0.148588	0.0200925	1.17372	1.07614	0.666022	0.887028	0.23874	0.30028
		1.295	0.0462126	0.208812	0.0317116	0	0.0385155	0.178229	0.0267494	1.11284	1.0853	0.70461	0.828726	0.264542	0.381301
		1.305	0.0426178	0.203513	0.0460244	0	0.0400685	0.213977	0.0352215	1.00424	1.07699	0.745141	0.770149	0.293556	0.463735
		1.315	0.0388309	0.194774	0.0658148	0	0.0422521	0.248371	0.0434711	0.872551	1.06597	0.77624	0.718814	0.311704	0.534054
		1.325	0.0362127	0.185733	0.0843611	0	0.0450452	0.264448	0.0521446	0.720855	1.06464	0.808224	0.686782	0.332167	0.58674
		1.335	0.0312399	0.171221	0.105588	0	0.0472924	0.267057	0.060365	0.601553	1.07413	0.825088	0.64856	0.352445	0.626028
		1.345	0.0262856	0.15479	0.119922	0	0.0492429	0.248383	0.0701887	0.502573	1.11508	0.816285	0.610044	0.374071	0.649834
		1.355	0.0222404	0.139958	0.134288	0	0.0481298	0.222015	0.0751575	0.419785	1.165	0.812081	0.575153	0.385618	0.659167
		1.365	0.0197348	0.127703	0.139706	0	0.0488242	0.202866	0.0788702	0.356772	1.22117	0.799975	0.554034	0.399517	0.676864
		1.375	0.0182296	0.120852	0.134231	0	0.048363	0.189698	0.0792995	0.312492	1.27616	0.772159	0.52864	0.410539	0.678552
		1.385	0.0179725	0.117462	0.126795	7.95009e-06	0.0489461	0.191011	0.0804072	0.270381	1.30992	0.780134	0.513139	0.418198	0.670595
		1.395	0.0173471	0.11837	0.10978	2.78253e-05	0.0514	0.186478	0.0821324	0.23477	1.30508	0.771945	0.505853	0.427267	0.656306
		1.405	0.019055	0.124105	0.094516	2.38503e-05	0.0528522	0.181224	0.0828929	0.198342	1.28461	0.771015	0.4957	0.437401	0.620014
		1.415	0.0207405	0.13502	0.0803454	7.95009e-05	0.0583219	0.176346	0.0816607	0.172603	1.24808	0.766325	0.476266	0.451173	0.576126
		1.425	0.0242796	0.145773	0.0649924	0.000155027	0.0664522	0.166908	0.0814195	0.141728	1.19563	0.747265	0.455521	0.456887	0.54341
		1.435	0.0266779	0.163711	0.0547911	0.000294153	0.0763739	0.165856	0.0796308	0.119643	1.12794	0.71243	0.431797	0.462174	0.512818
		1.445	0.0297386	0.175978	0.042052	0.000532656	0.0940999	0.157298	0.0842577	0.10288	1.05248	0.687223	0.412823	0.463715	0.491196
		1.455	0.0318375	0.188604	0.0324403	0.00086656	0.111503	0.148388	0.090586	0.0806007	0.961028	0.648799	0.399439	0.458456	0.477419
		1.465	0.0327862	0.194448	0.0255061	0.00147872	0.136659	0.142167	0.10165	0.0630251	0.871434	0.622867	0.39715	0.452245	0.479251
		1.475	0.0328789	0.196182	0.0188311	0.00235323	0.171529	0.128853	0.121507	0.0475779	0.775437	0.596895	0.40132	0.43972	0.475863
		1.485	0.0340343	0.190128	0.0139749	0.00337879	0.203184	0.118661	0.153376	0.0324353	0.697293	0.573433	0.41408	0.423204	0.473432
		1.495	0.0338502	0.176152	0.0101333	0.00514768	0.236624	0.104013	0.194462	0.0201315	0.649883	0.555549	0.433421	0.410344	0.470234
		1.505	0.0318507	0.159135	0.00823895	0.00689273	0.269019	0.0918973	0.24301	0.0111739	0.63773	0.536412	0.44879	0.388482	0.463415

## Sheet: Figure 1f_Li
figure 1f	Li+ (with salt)		voltage (V)
		z (nm)	-3.01633	-2.4856	-1.96844	-1.49111	-0.987131	-0.492731	0	0.507283	1.0129	1.50894	2.03163	2.51447	2.98377
		0.005	0	0	0	0	0	0	0	0	0	0	0	0	0
		0.015	0	0	0	0	0	0	0	0	0	0	0	0	0
		0.025	0	0	0	0	0	0	0	0	0	0	0	0	0
		0.035	0	0	0	0	0	0	0	0	0	0	0	0	0
		0.045	0	0	0	0	0	0	0	0	0	0	0	0	0
		0.055	0	0	0	0	0	0	0	0	0	0	0	0	0
		0.065	0	0	0	0	0	0	0	0	0	0	0	0	0
		0.075	0	0	0	0	0	0	0	0	0	0	0	0	0
		0.085	0	0	0	0	0	0	0	0	0	0	0	0	0
		0.095	0	0	0	0	0	0	0	0	0	0	0	0	0
		0.105	0	0	0	0	0	0	0	0	0	0	0	0	0
		0.115	0	0	0	0	0	0	0	0	0	0	0	0	0
		0.125	0	0	0	0	0	0	0	0	0	0	0	0	0
		0.135	0	0	0	0	0	0	0	0	0	0	0	0	0
		0.145	2.78253e-05	0	3.97504e-06	0	0	0	0	0	0	0	0	0	0
		0.155	0.0271734	3.97504e-06	0.00374582	0	0	0	0	0	0	0	0	0	0
		0.165	0.903765	0.00444291	0.112527	3.18004e-05	0	0	0	0	0	0	0	0	0
		0.175	3.46858	0.1563	0.438652	0.00155424	0	0	0	0	0	0	0	0	0
		0.185	4.35434	1.16048	0.803565	0.0248202	0	0	0	0	0	0	0	0	0
		0.195	4.97362	3.0332	1.62252	0.175049	0	0	0	0	0	0	0	0	0
		0.205	5.14203	3.92706	2.30577	0.59772	0	0	0	0	0	0	0	0	0
		0.215	3.21046	2.80135	1.6984	0.906795	0	0	0	0	0	0	0	0	0
		0.225	1.24313	1.18802	0.671977	0.693363	0	0	0	0	0	0	0	0	0
		0.235	0.380107	0.349562	0.181617	0.38001	0	0	0	0	0	0	0	0	0
		0.245	0.107872	0.0792479	0.0407955	0.198045	0	0	0	0	0	0	0	0	0
		0.255	0.0282771	0.016354	0.00902733	0.105116	0	0	0	0	0	0	0	0	0
		0.265	0.00802164	0.00310095	0.00236736	0.0539175	0	0	5.30006e-06	0	0	0	0	0	0
		0.275	0.0022671	0.00060426	0.000906752	0.0249593	0	0	6.89008e-05	0	0	0	0	0	0
		0.285	0.000530006	0.000202727	0.00104411	0.0111739	0	0	0.000145752	0	0	0	0	0	0
		0.295	7.42009e-05	8.34761e-05	0.00161387	0.00452758	0	0	0.000429305	0	0	0	0	0	0
		0.305	0	4.77006e-05	0.00286468	0.0017848	0	0	0.00121636	0	0	0	0	3.57754e-05	0
		0.315	0	3.97504e-05	0.00414995	0.000699608	0	0	0.00357224	0	2.78254e-05	0	0	0.000218628	0
		0.325	0	3.97505e-05	0.00537956	0.000294154	0	0	0.00991641	0	7.15508e-05	0	0	0.00087451	0
		0.335	0	4.37255e-05	0.00583802	0.000127201	0	0	0.0232779	0	0.000159002	0	0	0.00363319	0
		0.345	0	1.98752e-05	0.00557566	4.37255e-05	0	0	0.0475177	0	0.00043328	0	0	0.0126009	0
		0.355	0	5.56507e-05	0.00535571	3.97504e-06	0	0	0.0829618	0	0.00121901	0	0	0.0308265	0
		0.365	0	0.000162977	0.0047091	0	0	0	0.124329	0	0.00248308	0	0	0.0614462	0
		0.375	0	8.34759e-05	0.00381207	0	0	0	0.165828	0	0.00486678	0	0	0.104528	0
		0.385	0	0.000178877	0.00290443	0	0	0	0.200284	0.000149489	0.00907105	0	0	0.156529	0
		0.395	0	0.000540606	0.00230818	0	0	0	0.214157	0.000279748	0.0148481	0	0	0.204214	0
		0.405	0	0.000965936	0.00190935	0	0	0	0.204354	0.000375523	0.0206901	0	0	0.22486	0
		0.415	0	0.00129586	0.00150522	0	0	0	0.175117	0.000834895	0.0290218	0	0	0.211639	0
		0.425	0	0.00208292	0.00127466	0	0	0	0.131767	0.00178627	0.0426536	0	0	0.177434	0
		0.435	0	0.00362922	0.00131441	0	0	0	0.0913598	0.00400755	0.0587975	0	0	0.133414	0
		0.445	0	0.00930558	0.00127599	0	0	0	0.0566842	0.00886628	0.0825233	0	0	0.090635	0
		0.455	0	0.0271019	0.00141777	0	0	0	0.0335891	0.0207261	0.10763	0	0	0.0606433	0
		0.465	0	0.0711454	0.00132236	0	0	0	0.0173736	0.0512248	0.138268	0	0	0.041249	0
		0.475	0	0.143909	0.00117264	0	0	0	0.00995351	0.107674	0.174436	0	0	0.0282069	0
		0.485	0	0.218027	0.000742008	0	0	0	0.0125744	0.194926	0.233653	0	0	0.0200581	0
		0.495	0	0.256875	0.00042533	0	0	0	0.0275895	0.310723	0.323031	0	1.59002e-05	0.0126605	0
		0.505	0	0.249621	0.000208027	0	0	0	0.0650768	0.432767	0.427953	2.38503e-05	3.88672e-05	0.00740949	0
		0.515	0	0.210081	5.83007e-05	0	0	0	0.132035	0.541046	0.531644	2.38503e-05	0.000257495	0.00410622	0
		0.525	0	0.158469	2.91503e-05	0	0	0	0.22583	0.593158	0.590448	0.000139127	0.0012305	0.00185635	0
		0.535	0	0.106289	1.19252e-05	0	0	0	0.33393	0.575988	0.596271	0.000477006	0.00420648	0.0010442	1.06001e-05
		0.545	0	0.0640897	0	0	0	0	0.422054	0.520762	0.559003	0.000997047	0.0131556	0.000994081	4.63756e-05
		0.555	0	0.035366	0	0	0	0	0.453433	0.441402	0.500069	0.00198651	0.0310584	0.00182351	0.000302103
		0.565	0	0.0187503	0	0	3.97504e-06	0	0.412087	0.345281	0.440839	0.00483839	0.0706979	0.00628441	0.00165759
		0.575	0	0.00761618	0	0	2.78253e-05	0	0.324578	0.258057	0.401209	0.0137497	0.151007	0.0185218	0.00723988
		0.585	0	0.00278651	0	0	2.38503e-05	0	0.235495	0.181447	0.361325	0.0370413	0.28039	0.0446175	0.0248401
		0.595	0	0.00102159	0	0	0.000182852	3.11548e-05	0.171703	0.135544	0.331195	0.0909782	0.446923	0.100174	0.0731673
		0.605	0	0.000369892	7.95009e-06	0	0.000791034	0.000606551	0.128532	0.119236	0.297101	0.19912	0.588924	0.198989	0.17483
		0.615	0	0.000522007	3.57755e-05	3.18004e-05	0.00309656	0.00261174	0.102092	0.128017	0.259321	0.368185	0.653315	0.338621	0.351177
		0.625	0	0.00197134	0.000135152	0.000492906	0.0107604	0.00988522	0.0839291	0.15233	0.229825	0.571536	0.701806	0.515878	0.571414
		0.635	0	0.00505577	0.00047303	0.00322773	0.0301865	0.0361308	0.0857788	0.195727	0.215597	0.775559	0.845859	0.725801	0.76425
		0.645	2.12002e-05	0.0146855	0.00157014	0.00969911	0.0711533	0.097073	0.121623	0.255318	0.223511	1.02727	1.0634	0.910911	0.855542
		0.655	8.6126e-05	0.0333218	0.00566444	0.0307032	0.129724	0.210249	0.211854	0.358162	0.249304	1.35615	1.2111	0.894833	0.789097
		0.665	0.00040148	0.0676852	0.0178639	0.0739735	0.188414	0.381847	0.37111	0.597851	0.285722	1.65078	1.22865	0.6532	0.579809
		0.675	0.00200342	0.127696	0.0453579	0.154139	0.214558	0.609825	0.604549	1.07286	0.308648	1.68187	1.06058	0.429819	0.342608
		0.685	0.00816342	0.242081	0.0983329	0.243916	0.202494	0.832382	0.847175	1.72002	0.302427	1.38472	0.814648	0.353012	0.159209
		0.695	0.03144	0.43548	0.17283	0.309368	0.18299	0.955408	1.00811	2.28988	0.276691	0.937041	0.721491	0.348998	0.0547642
		0.705	0.103212	0.67254	0.249111	0.333467	0.20103	0.942989	1.06114	2.52496	0.232976	0.538488	0.768947	0.314339	0.0155093
		0.715	0.283007	0.837595	0.314743	0.339453	0.29762	0.804274	1.03367	2.35951	0.190658	0.27766	0.727208	0.231409	0.00370607
		0.725	0.608683	0.864323	0.36491	0.388926	0.504289	0.607771	0.978659	1.93127	0.15451	0.127988	0.557438	0.145248	0.000743333
		0.735	1.03201	0.828192	0.444076	0.505592	0.786237	0.426311	0.938704	1.56835	0.121086	0.0552348	0.34693	0.0770403	0.000103351
		0.745	1.38942	0.801224	0.577168	0.602357	1.04553	0.288958	0.936926	1.4403	0.0904363	0.0233541	0.204798	0.032969	2.65003e-05
		0.755	1.52239	0.794313	0.727056	0.638005	1.18298	0.219939	0.936247	1.44878	0.0644938	0.0145072	0.14807	0.0123147	0
		0.765	1.40291	0.746526	0.843152	0.618517	1.16435	0.245666	0.906628	1.41346	0.0450638	0.0128259	0.157889	0.00355369	0
		0.775	1.14102	0.602194	0.869	0.614762	1.04563	0.347221	0.843377	1.24769	0.0340661	0.0198777	0.202517	0.000556507	0
		0.785	0.83016	0.392357	0.808071	0.662103	0.936057	0.475975	0.766693	0.989793	0.0317951	0.0325854	0.240641	4.37255e-05	0
		0.795	0.547193	0.211691	0.687646	0.749844	0.875185	0.590296	0.718375	0.716526	0.0355396	0.0465602	0.248961	7.95009e-06	0
		0.805	0.319731	0.0971821	0.567544	0.809909	0.870593	0.64924	0.707404	0.504609	0.0423448	0.0651589	0.219681	3.97504e-06	0
		0.815	0.168913	0.0396988	0.475824	0.806092	0.873454	0.63948	0.723405	0.354461	0.0540633	0.0821244	0.167266	0	0
		0.825	0.0823709	0.0154789	0.402781	0.709713	0.829507	0.562308	0.7352	0.243174	0.0666337	0.0985175	0.118846	0	0
		0.835	0.0388468	0.00700558	0.318382	0.59673	0.740376	0.447965	0.724823	0.155064	0.0778102	0.101475	0.085384	0	0
		0.845	0.0168847	0.00320355	0.223856	0.515719	0.612544	0.319954	0.688645	0.0856696	0.0916685	0.104242	0.0719315	0	0
		0.855	0.00795009	0.00268297	0.138335	0.492511	0.487869	0.205935	0.623865	0.0483113	0.105484	0.0965777	0.0736333	0	0
		0.865	0.00496086	0.00529594	0.0753492	0.549892	0.392328	0.127112	0.537132	0.0296685	0.122376	0.0872244	0.0867346	0	0
		0.875	0.00530271	0.0136081	0.0386176	0.61539	0.332425	0.0844543	0.440109	0.0297592	0.138089	0.0815639	0.108114	1.06356e-05	0
		0.885	0.0123836	0.034605	0.01979	0.659628	0.316247	0.0918919	0.346438	0.0394095	0.155023	0.0802562	0.135651	3.19067e-05	0
		0.895	0.0329134	0.078288	0.0168939	0.654033	0.340041	0.136776	0.262679	0.0615883	0.163808	0.0776684	0.158532	0.000319067	0
		0.905	0.0871078	0.150288	0.0271504	0.598405	0.404493	0.206714	0.197215	0.0988914	0.149414	0.0809081	0.174036	0.0013454	0
		0.915	0.203761	0.243048	0.0555371	0.514888	0.496397	0.270048	0.152827	0.168752	0.120674	0.0922489	0.163795	0.00601973	0
		0.925	0.393629	0.34436	0.106934	0.434253	0.613596	0.296904	0.125259	0.238825	0.0866838	0.107958	0.130844	0.0203618	0
		0.935	0.587328	0.410954	0.182322	0.362305	0.744842	0.28022	0.104856	0.274358	0.0568272	0.135557	0.0912012	0.0562834	0
		0.945	0.703773	0.421038	0.274339	0.293981	0.847264	0.23401	0.090639	0.255546	0.0330088	0.17836	0.0588806	0.125627	0
		0.955	0.701166	0.373755	0.359941	0.233286	0.925107	0.204756	0.0803357	0.186657	0.0167071	0.223537	0.0397394	0.222672	0
		0.965	0.61928	0.290297	0.404171	0.191982	0.947947	0.206612	0.0671226	0.108068	0.00933473	0.264957	0.0367542	0.311558	0
		0.975	0.503006	0.204665	0.402615	0.180304	0.956237	0.230745	0.0523063	0.0492243	0.00439508	0.284815	0.046493	0.36915	0
		0.985	0.374262	0.137496	0.364554	0.2128	0.958085	0.254818	0.037217	0.0219226	0.00204715	0.273919	0.0701529	0.385954	0
		0.995	0.248717	0.0947448	0.306617	0.291221	0.964252	0.238712	0.0246506	0.0215229	0.00148667	0.2449	0.11105	0.366571	0
		1.005	0.152271	0.0674634	0.239799	0.412333	0.974044	0.212337	0.0151449	0.0503651	0.00191862	0.21573	0.169714	0.331468	0
		1.015	0.0805106	0.0541036	0.176107	0.524319	0.986319	0.149632	0.0089041	0.1184	0.00282758	0.189133	0.238434	0.291292	0
		1.025	0.0377947	0.0458687	0.11751	0.605659	0.945283	0.0894079	0.0045819	0.223809	0.00549881	0.16815	0.309508	0.237487	1.06001e-05
		1.035	0.0156895	0.0396976	0.070554	0.617557	0.836331	0.0483257	0.00236648	0.356225	0.00871727	0.154847	0.348953	0.173445	3.18003e-05
		1.045	0.00618252	0.0357821	0.036502	0.569119	0.676355	0.0228174	0.00103616	0.46922	0.0135072	0.146405	0.344818	0.120772	5.83007e-05
		1.055	0.00241948	0.0339959	0.017704	0.492051	0.499476	0.00925472	0.000450505	0.499329	0.0183554	0.1356	0.295938	0.0757678	1.59002e-05
		1.065	0.000691658	0.0337601	0.00815944	0.410131	0.349989	0.00303055	0.000137802	0.445168	0.0238423	0.130426	0.225267	0.0431804	0.000121901
		1.075	0.000180202	0.0348572	0.0032984	0.340876	0.240905	0.00104642	3.71004e-05	0.366249	0.0330618	0.124436	0.156007	0.0218933	0.000222602
		1.085	5.30006e-06	0.0335176	0.00125611	0.291502	0.164637	0.000190259	1.06001e-05	0.270917	0.044714	0.128521	0.10129	0.01004	0.000726109
		1.095	0	0.0294988	0.000348037	0.285074	0.102887	1.35899e-05	2.65003e-06	0.19858	0.067275	0.144912	0.0632249	0.0050838	0.00157544
		1.105	0	0.0255595	0.000111301	0.308255	0.0599039	0	0	0.149747	0.101232	0.170081	0.0383314	0.00230792	0.00297996
		1.115	0	0.0190723	1.59002e-05	0.329746	0.0310279	0	0	0.118638	0.149238	0.201642	0.0244527	0.000893388	0.00606592
		1.125	0	0.0132965	7.06674e-06	0.32069	0.0140756	0	0	0.107688	0.227913	0.237971	0.0177247	0.000200733	0.010665
		1.135	0	0.00807729	1.76669e-06	0.27986	0.00665423	0	0	0.107303	0.341961	0.264536	0.0149524	0.000191334	0.0189106
		1.145	0	0.00463888	0	0.207851	0.00337746	0	0	0.115743	0.482006	0.26774	0.0194605	0.000233504	0.0322442
		1.155	0	0.00217037	0	0.137451	0.00245128	9.87588e-06	0	0.141985	0.626878	0.255523	0.0358222	0.000535448	0.0499385
		1.165	0	0.00125214	0	0.0789456	0.00411815	0.000246897	0	0.183428	0.753978	0.22964	0.0686053	0.00100837	0.075453
		1.175	0	0.000397505	0	0.0439368	0.0116482	0.000908582	0	0.245214	0.857749	0.217608	0.122676	0.0019279	0.105901
		1.185	0	7.15508e-05	0	0.0379436	0.0309921	0.00384172	0	0.323455	0.923958	0.230289	0.195415	0.00402817	0.145145
		1.195	0	9.54011e-05	0	0.0545201	0.0758942	0.0132633	0	0.407129	0.955172	0.286015	0.303198	0.00749381	0.188829
		1.205	0	0.000421355	0	0.0914794	0.156858	0.0330151	0	0.503185	0.965189	0.383614	0.456367	0.016057	0.229416
		1.215	0	0.00156219	0	0.134992	0.276406	0.0684143	5.30006e-06	0.603052	0.948223	0.503097	0.642666	0.0373859	0.261179
		1.225	0	0.00434075	0	0.173886	0.418494	0.11748	1.06001e-05	0.703711	0.896019	0.612997	0.787503	0.0923003	0.265817
		1.235	0	0.0101244	0	0.192639	0.5613	0.172712	4.77006e-05	0.768966	0.815019	0.688805	0.836803	0.207996	0.24903
		1.245	0	0.0203443	0	0.202753	0.644822	0.219011	9.0101e-05	0.78989	0.722292	0.738509	0.795654	0.373086	0.217619
		1.255	0	0.0354972	0	0.193902	0.652873	0.235039	0.000283553	0.764388	0.641103	0.761227	0.735183	0.502947	0.191434
		1.265	0	0.0530987	0	0.170916	0.593491	0.217954	0.000824159	0.698729	0.583898	0.774032	0.694019	0.522084	0.176723
		1.275	0	0.0659182	0	0.129134	0.487111	0.181712	0.00211737	0.596705	0.555528	0.752438	0.660453	0.459884	0.173177
		1.285	0	0.075975	0	0.0915873	0.363263	0.142965	0.00514636	0.519291	0.537748	0.707852	0.615159	0.390213	0.181609
		1.295	0	0.0766389	0	0.0584942	0.263225	0.102643	0.0107512	0.471429	0.509844	0.658971	0.570383	0.360747	0.206917
		1.305	0	0.0742592	0	0.0344753	0.193105	0.0675336	0.0212108	0.449271	0.470509	0.600255	0.534696	0.366493	0.241715
		1.315	0	0.0656111	0	0.0209696	0.156165	0.0492917	0.034673	0.446886	0.408407	0.570432	0.513722	0.393515	0.289247
		1.325	0	0.0588585	0	0.0154486	0.142658	0.04681	0.0533557	0.4416	0.350409	0.558184	0.508573	0.433569	0.357718
		1.335	0	0.0513215	0	0.0212194	0.144611	0.0555339	0.071792	0.415132	0.31323	0.546663	0.513811	0.471006	0.428592
		1.345	0	0.0432186	0	0.0328683	0.146934	0.0734985	0.0907344	0.366325	0.312902	0.540571	0.5106	0.511071	0.480987
		1.355	0	0.0374447	3.97504e-06	0.0543165	0.146988	0.0976827	0.108585	0.297778	0.345957	0.513756	0.509556	0.542578	0.520217
		1.365	0	0.0363935	0.000147077	0.085823	0.146219	0.12341	0.123862	0.214617	0.395909	0.488466	0.4991	0.547733	0.544619
		1.375	0	0.0398808	0.000389996	0.130576	0.15	0.14485	0.135682	0.151156	0.459352	0.45324	0.475608	0.536582	0.566395
		1.385	0	0.0481892	0.000751725	0.175192	0.150104	0.156525	0.147657	0.0990905	0.520545	0.431258	0.450556	0.500709	0.601329
		1.395	0	0.059544	0.00118942	0.198895	0.156598	0.155962	0.161225	0.0683122	0.580598	0.405985	0.420048	0.45627	0.641689
		1.405	0	0.0721587	0.00184398	0.215845	0.163904	0.155037	0.17655	0.0619213	0.636644	0.386104	0.388659	0.402955	0.68594
		1.415	0	0.0817256	0.00294727	0.222384	0.173597	0.149189	0.191436	0.081725	0.704774	0.361648	0.354527	0.361462	0.713429
		1.425	0	0.0907338	0.00486325	0.226593	0.180765	0.144485	0.206819	0.122675	0.799596	0.325455	0.317804	0.32466	0.698494
		1.435	0	0.0987778	0.0070186	0.247228	0.188711	0.145519	0.221206	0.17761	0.914809	0.280209	0.282165	0.287745	0.645844
		1.445	0	0.105197	0.0109053	0.268637	0.195008	0.146064	0.230688	0.233168	1.03947	0.233287	0.247305	0.257783	0.570277
		1.455	0	0.10999	0.0171417	0.290937	0.199297	0.151619	0.239605	0.271071	1.15978	0.183523	0.224715	0.236052	0.492167
		1.465	0	0.111443	0.0258082	0.289029	0.195293	0.163203	0.234082	0.277768	1.23473	0.144242	0.209701	0.223224	0.41831
		1.475	0	0.115617	0.0392319	0.25771	0.181088	0.166783	0.22905	0.265259	1.26766	0.119787	0.20149	0.220308	0.354096
		1.485	0	0.114454	0.0560221	0.196256	0.150573	0.160158	0.220596	0.247139	1.22654	0.112032	0.194237	0.223793	0.292991
		1.495	0	0.118338	0.0785261	0.128211	0.113091	0.147758	0.218617	0.234559	1.14793	0.121392	0.189351	0.241062	0.232898
		1.505	2.12002e-05	0.124764	0.102921	0.0736258	0.0777863	0.134262	0.213486	0.230944	1.04459	0.151395	0.18306	0.262531	0.182771

## Sheet: Figure 2a
Figure 2a
			total		free		bound
				errorbar		errorbar		errorbar
	humid IL	-3.06893	1.29332	0.534451	1.29332	0.534451	0	0
		-2.54949	0.612067	0.134105	0.612067	0.134105	0	0
		-2.0312	0.23373	0.154693	0.23373	0.154693	0	0
		-1.49552	0.193819	0.155658	0.193819	0.155658	0	0
		-1.00459	0.161302	0.0574813	0.161302	0.0574813	0	0
		-0.505863	0.478133	0.122894	0.478133	0.122894	0	0
		0	0.422763	0.0958741	0.422763	0.0958741	0	0
		0.494118	0.579149	0.0801821	0.579149	0.0801821	0	0
		0.995373	0.435139	0.0347612	0.435139	0.0347612	0	0
		1.50443	0.746694	0.485025	0.746694	0.485025	0	0
		1.96873	0.985327	0.607663	0.985327	0.607663	0	0
		2.45042	1.67708	0.37115	1.67708	0.37115	0	0
		2.93096	2.44098	0.345804	2.44098	0.345804	0	0
	salt	-3.01633	0.921376	0.0396962	5.29667e-05	4.767e-05	0.921309	0.0396443
		-2.4856	0.320897	0.268604	0.0375159	0.0337643	0.283382	0.230095
		-1.96844	0.144609	0.118574	0.0486152	0.0437537	0.0959938	0.0668897
		-1.49111	0.001756	0.0015804	0.001756	0.0015804	0	0
		-0.987131	0	0	0	0	0	0
		-0.492731	0	0	0	0	0	0
		0	0.304785	0.0371322	0.0624262	0.0335	0.242358	0.0305893
		0.507283	0.338048	0.0985662	0.00024281	0.000218529	0.337803	0.0987836
		1.0129	0.36289	0.0443594	3.97333e-05	3.576e-05	0.36285	0.0443482
		1.50894	0.294768	0.208433	0.294768	0.208433	0	0
		2.03163	0.415901	0.155205	0.415901	0.155205	0	0
		2.51447	0.406307	0.270538	0.251722	0.24146	0.154585	0.130116
		2.98377	0.487126	0.0235053	0.487126	0.0235053	0	0

## Sheet: Figure 2c
Figure 2c		pure IL			humid IL			with salt
		potential vs Ag/AgCl (V)	current density (μA cm-2)		potential vs Ag/AgCl (V)	current density (μA cm-2)		potential vs Ag/AgCl (V)	current density (μA cm-2)
		-0.24793	239.961		-0.20984	110.073		-0.24793	-20.0669
		-0.25587	239.948		-0.2138	110.06		-0.25587	-20.0775
		-0.2638	239.941		-0.21777	110.056		-0.2638	-20.0796
		-0.27174	239.933		-0.22174	110.048		-0.27174	-20.0852
		-0.27967	239.922		-0.22571	110.039		-0.27967	-20.088
		-0.28761	239.912		-0.22967	109.976		-0.28761	-20.0932
		-0.29554	239.906		-0.23364	109.972		-0.29554	-20.0989
		-0.30348	239.898		-0.23761	109.966		-0.30348	-20.101
		-0.31141	239.888		-0.24157	109.958		-0.31141	-20.1074
		-0.31935	239.881		-0.24554	109.956		-0.31935	-20.1087
		-0.32728	239.87		-0.24951	109.911		-0.32728	-20.1126
		-0.33521	239.862		-0.25348	109.9		-0.33521	-20.1185
		-0.34315	239.853		-0.25744	109.896		-0.34315	-20.1225
		-0.35108	239.838		-0.26141	109.892		-0.35108	-20.1308
		-0.35902	239.826		-0.26538	109.892		-0.35902	-20.1334
		-0.36695	239.811		-0.26935	109.888		-0.36695	-20.1331
		-0.37489	239.797		-0.27331	109.883		-0.37489	-20.1424
		-0.38282	239.786		-0.27728	109.872		-0.38282	-20.1457
		-0.39076	239.77		-0.28125	109.867		-0.39076	-20.1522
		-0.39869	239.753		-0.28521	109.863		-0.39869	-20.1555
		-0.40663	239.737		-0.28918	109.865		-0.40663	-20.1588
		-0.41456	239.719		-0.29315	109.863		-0.41456	-20.1619
		-0.4225	239.702		-0.29712	109.863		-0.4225	-20.1649
		-0.43043	239.687		-0.30108	109.86		-0.43043	-20.1714
		-0.43836	239.666		-0.30505	109.86		-0.43836	-20.1774
		-0.4463	239.645		-0.30902	109.861		-0.4463	-20.1782
		-0.45423	239.636		-0.31299	109.862		-0.45423	-20.1845
		-0.46217	239.616		-0.31695	109.857		-0.46217	-20.184
		-0.4701	239.601		-0.32092	109.857		-0.4701	-20.1852
		-0.47804	239.582		-0.32489	109.858		-0.47804	-20.1972
		-0.48597	239.565		-0.32885	109.857		-0.48597	-20.1964
		-0.49391	239.552		-0.33282	109.857		-0.49391	-20.2007
		-0.50184	239.535		-0.33679	109.858		-0.50184	-20.2035
		-0.50978	239.52		-0.34076	109.856		-0.50978	-20.2057
		-0.51771	239.504		-0.34472	109.856		-0.51771	-20.2117
		-0.52564	239.487		-0.34869	109.857		-0.52564	-20.2093
		-0.53358	239.47		-0.35266	109.861		-0.53358	-20.2164
		-0.54151	239.453		-0.35663	109.863		-0.54151	-20.2183
		-0.54945	239.438		-0.36059	109.865		-0.54945	-20.2193
		-0.55738	239.421		-0.36456	109.861		-0.55738	-20.2253
		-0.56532	239.403		-0.36853	109.868		-0.56532	-20.226
		-0.57325	239.39		-0.3725	109.868		-0.57325	-20.2328
		-0.58119	239.375		-0.37646	109.871		-0.58119	-20.2394
		-0.58912	239.357		-0.38043	109.867		-0.58912	-20.2356
		-0.59706	239.339		-0.3844	109.87		-0.59706	-20.245
		-0.60499	239.318		-0.38836	109.873		-0.60499	-20.249
		-0.61292	239.299		-0.39233	109.869		-0.61292	-20.2522
		-0.62086	239.276		-0.3963	109.869		-0.62086	-20.2565
		-0.62879	239.264		-0.40027	109.872		-0.62879	-20.2593
		-0.63673	239.247		-0.40423	109.867		-0.63673	-20.2649
		-0.64466	239.23		-0.4082	109.872		-0.64466	-20.2685
		-0.6526	239.208		-0.41217	109.873		-0.6526	-20.2743
		-0.66053	239.197		-0.41614	109.869		-0.66053	-20.2809
		-0.66847	239.176		-0.4201	109.867		-0.66847	-20.2853
		-0.6764	239.158		-0.42407	109.863		-0.6764	-20.2861
		-0.68434	239.138		-0.42804	109.859		-0.68434	-20.2907
		-0.69227	239.121		-0.432	109.857		-0.69227	-20.2913
		-0.70021	239.1		-0.43597	109.85		-0.70021	-20.2988
		-0.70814	239.085		-0.43994	109.845		-0.70814	-20.3047
		-0.71607	239.064		-0.44391	109.841		-0.71607	-20.305
		-0.72401	239.048		-0.44787	109.833		-0.72401	-20.3086
		-0.73194	239.029		-0.45184	109.832		-0.73194	-20.3128
		-0.73988	239.009		-0.45581	109.828		-0.73988	-20.3204
		-0.74781	238.991		-0.45978	109.821		-0.74781	-20.3215
		-0.75575	238.969		-0.46374	109.821		-0.75575	-20.328
		-0.76368	238.953		-0.46771	109.814		-0.76368	-20.333
		-0.77162	238.931		-0.47168	109.812		-0.77162	-20.3369
		-0.77955	238.916		-0.47564	109.804		-0.77955	-20.3428
		-0.78749	238.895		-0.47961	109.798		-0.78749	-20.35
		-0.79542	238.876		-0.48358	109.79		-0.79542	-20.3549
		-0.80335	238.86		-0.48755	109.784		-0.80335	-20.3618
		-0.81129	238.847		-0.49151	109.774		-0.81129	-20.3682
		-0.81922	238.824		-0.49548	109.766		-0.81922	-20.3712
		-0.82716	238.8		-0.49945	109.762		-0.82716	-20.3814
		-0.83509	238.78		-0.50342	109.757		-0.83509	-20.3872
		-0.84303	238.766		-0.50738	109.749		-0.84303	-20.3952
		-0.85096	238.744		-0.51135	109.743		-0.85096	-20.4021
		-0.8589	238.721		-0.51532	109.735		-0.8589	-20.4094
		-0.86683	238.702		-0.51928	109.722		-0.86683	-20.4168
		-0.87477	238.683		-0.52325	109.716		-0.87477	-20.4251
		-0.8827	238.661		-0.52722	109.713		-0.8827	-20.4364
		-0.89063	238.638		-0.53119	109.705		-0.89063	-20.4414
		-0.89857	238.617		-0.53515	109.697		-0.89857	-20.4537
		-0.9065	238.594		-0.53912	109.687		-0.9065	-20.4607
		-0.91444	238.577		-0.54309	109.678		-0.91444	-20.4686
		-0.92237	238.556		-0.54706	109.669		-0.92237	-20.4771
		-0.93031	238.531		-0.55102	109.665		-0.93031	-20.4944
		-0.93824	238.515		-0.55499	109.659		-0.93824	-20.5054
		-0.94618	238.49		-0.55896	109.652		-0.94618	-20.5155
		-0.95411	238.468		-0.56292	109.65		-0.95411	-20.5257
		-0.96205	238.448		-0.56689	109.647		-0.96205	-20.5369
		-0.96998	238.425		-0.57086	109.642		-0.96998	-20.5486
		-0.97792	238.405		-0.57483	109.638		-0.97792	-20.5607
		-0.98585	238.384		-0.57879	109.629		-0.98585	-20.5741
		-0.99378	238.364		-0.58276	109.627		-0.99378	-20.5862
		-1.00172	238.337		-0.58673	109.623		-1.00172	-20.603
		-1.00965	238.315		-0.5907	109.618		-1.00965	-20.6147
		-1.01759	238.3		-0.59466	109.618		-1.01759	-20.6328
		-1.02552	238.276		-0.59863	109.613		-1.02552	-20.6535
		-1.03346	238.258		-0.6026	109.61		-1.03346	-20.6713
		-1.04139	238.239		-0.60656	109.611		-1.04139	-20.6933
		-1.04933	238.212		-0.61053	109.609		-1.04933	-20.708
		-1.05726	238.193		-0.6145	109.608		-1.05726	-20.7309
		-1.0652	238.166		-0.61847	109.607		-1.0652	-20.7538
		-1.07313	238.147		-0.62243	109.599		-1.07313	-20.7754
		-1.08106	238.121		-0.6264	109.603		-1.08106	-20.7978
		-1.089	238.094		-0.63037	109.61		-1.089	-20.8259
		-1.09693	238.071		-0.63434	109.606		-1.09693	-20.8505
		-1.10487	238.047		-0.6383	109.602		-1.10487	-20.8799
		-1.1128	238.021		-0.64227	109.607		-1.1128	-20.9097
		-1.12074	237.997		-0.64624	109.607		-1.12074	-20.9386
		-1.12867	237.975		-0.65021	109.606		-1.12867	-20.9702
		-1.13661	237.945		-0.65417	109.607		-1.13661	-21.0021
		-1.14454	237.922		-0.65814	109.605		-1.14454	-21.0393
		-1.15248	237.893		-0.66211	109.607		-1.15248	-21.0708
		-1.16041	237.861		-0.66607	109.612		-1.16041	-21.1157
		-1.16834	237.834		-0.67004	109.611		-1.16834	-21.1576
		-1.17628	237.805		-0.67401	109.611		-1.17628	-21.1995
		-1.18421	237.774		-0.67798	109.612		-1.18421	-21.2466
		-1.19215	237.74		-0.68194	109.615		-1.19215	-21.2959
		-1.20008	237.708		-0.68591	109.607		-1.20008	-21.3451
		-1.20802	237.671		-0.68988	109.606		-1.20802	-21.3922
		-1.21595	237.632		-0.69385	109.606		-1.21595	-21.4427
		-1.22389	237.593		-0.69781	109.604		-1.22389	-21.4915
		-1.23182	237.543		-0.70178	109.599		-1.23182	-21.5451
		-1.23976	237.498		-0.70575	109.597		-1.23976	-21.5978
		-1.24769	237.454		-0.70971	109.597		-1.24769	-21.6514
		-1.25563	237.399		-0.71368	109.596		-1.25563	-21.7045
		-1.26356	237.349		-0.71765	109.593		-1.26356	-21.7594
		-1.27149	237.3		-0.72162	109.591		-1.27149	-21.8034
		-1.27943	237.248		-0.72558	109.583		-1.27943	-21.8414
		-1.28736	237.2		-0.72955	109.581		-1.28736	-21.8872
		-1.2953	237.148		-0.73352	109.578		-1.2953	-21.9213
		-1.30323	237.108		-0.73749	109.571		-1.30323	-21.9598
		-1.31117	237.074		-0.74145	109.567		-1.31117	-21.99
		-1.3191	237.042		-0.74542	109.562		-1.3191	-22.025
		-1.32704	237.016		-0.74939	109.551		-1.32704	-22.06
		-1.33497	236.99		-0.75335	109.548		-1.33497	-22.0946
		-1.34291	236.969		-0.75732	109.544		-1.34291	-22.1382
		-1.35084	236.946		-0.76129	109.538		-1.35084	-22.1727
		-1.35877	236.925		-0.76526	109.524		-1.35877	-22.206
		-1.36671	236.912		-0.76922	109.524		-1.36671	-22.2306
		-1.37464	236.889		-0.77319	109.51		-1.37464	-22.2496
		-1.38258	236.868		-0.77716	109.504		-1.38258	-22.263
		-1.39051	236.847		-0.78113	109.495		-1.39051	-22.2786
		-1.39845	236.828		-0.78509	109.492		-1.39845	-22.2868
		-1.40638	236.811		-0.78906	109.479		-1.40638	-22.2863
		-1.41432	236.788		-0.79303	109.473		-1.41432	-22.2885
		-1.42225	236.77		-0.79699	109.469		-1.42225	-22.2945
		-1.43019	236.741		-0.80096	109.459		-1.43019	-22.2967
		-1.43812	236.718		-0.80493	109.452		-1.43812	-22.3053
		-1.44605	236.687		-0.8089	109.444		-1.44605	-22.3127
		-1.45399	236.66		-0.81286	109.441		-1.45399	-22.3239
		-1.46192	236.63		-0.81683	109.44		-1.46192	-22.3386
		-1.46986	236.599		-0.8208	109.435		-1.46986	-22.3494
		-1.47779	236.57		-0.82477	109.427		-1.47779	-22.3697
		-1.48573	236.537		-0.82873	109.421		-1.48573	-22.3904
		-1.49366	236.501		-0.8327	109.42		-1.49366	-22.4172
		-1.5016	236.469		-0.83667	109.419		-1.5016	-22.4397
		-1.50953	236.429		-0.84063	109.413		-1.50953	-22.4639
		-1.51747	236.392		-0.8446	109.409		-1.51747	-22.5006
		-1.5254	236.348		-0.84857	109.406		-1.5254	-22.5338
		-1.53333	236.312		-0.85254	109.399		-1.53333	-22.571
		-1.54127	236.272		-0.8565	109.399		-1.54127	-22.6125
		-1.5492	236.238		-0.86047	109.397		-1.5492	-22.6552
		-1.55714	236.195		-0.86444	109.395		-1.55714	-22.7066
		-1.56507	236.157		-0.86841	109.389		-1.56507	-22.755
		-1.57301	236.119		-0.87237	109.386		-1.57301	-22.8112
		-1.58094	236.077		-0.87634	109.385		-1.58094	-22.8678
		-1.58888	236.042		-0.88031	109.383		-1.58888	-22.9261
		-1.59681	235.998		-0.88427	109.382		-1.59681	-22.99
		-1.60475	235.958		-0.88824	109.379		-1.60475	-23.053
		-1.61268	235.909		-0.89221	109.375		-1.61268	-23.1248
		-1.62062	235.872		-0.89618	109.376		-1.62062	-23.2086
		-1.62855	235.825		-0.90014	109.373		-1.62855	-23.2867
		-1.63648	235.782		-0.90411	109.372		-1.63648	-23.3757
		-1.64442	235.733		-0.90808	109.366		-1.64442	-23.469
		-1.65235	235.693		-0.91205	109.362		-1.65235	-23.5736
		-1.66029	235.642		-0.91601	109.357		-1.66029	-23.6807
		-1.66822	235.587		-0.91998	109.35		-1.66822	-23.7977
		-1.67616	235.533		-0.92395	109.347		-1.67616	-23.9221
		-1.68409	235.478		-0.92792	109.347		-1.68409	-24.0517
		-1.69203	235.416		-0.93188	109.339		-1.69203	-24.1852
		-1.69996	235.352		-0.93585	109.329		-1.69996	-24.3243
		-1.7079	235.283		-0.93982	109.33		-1.7079	-24.4725
		-1.71583	235.208		-0.94378	109.322		-1.71583	-24.6206
		-1.72376	235.128		-0.94775	109.306		-1.72376	-24.7727
		-1.7317	235.039		-0.95172	109.307		-1.7317	-24.9264
		-1.73963	234.934		-0.95569	109.298		-1.73963	-25.0673
		-1.74757	234.823		-0.95965	109.286		-1.74757	-25.2236
		-1.7555	234.703		-0.96362	109.273		-1.7555	-25.3761
		-1.76344	234.565		-0.96759	109.267		-1.76344	-25.5264
		-1.77137	234.419		-0.97156	109.26		-1.77137	-25.6746
		-1.77931	234.258		-0.97552	109.245		-1.77931	-25.8219
		-1.78724	234.084		-0.97949	109.239		-1.78724	-25.9757
		-1.79518	233.893		-0.98346	109.229		-1.79518	-26.1182
		-1.80311	233.687		-0.98742	109.221		-1.80311	-26.2642
		-1.81104	233.475		-0.99139	109.214		-1.81104	-26.4059
		-1.81898	233.274		-0.99536	109.199		-1.81898	-26.5355
		-1.82691	233.084		-0.99933	109.184		-1.82691	-26.6694
		-1.83485	232.899		-1.00329	109.175		-1.83485	-26.8076
		-1.84278	232.747		-1.00726	109.165		-1.84278	-26.9588
		-1.85072	232.614		-1.01123	109.146		-1.85072	-27.1445
		-1.85865	232.514		-1.0152	109.132		-1.85865	-27.3346
		-1.86659	232.428		-1.01916	109.114		-1.86659	-27.5462
		-1.87452	232.376		-1.02313	109.109		-1.87452	-27.7838
		-1.88246	232.333		-1.0271	109.099		-1.88246	-28.0343
		-1.89039	232.294		-1.03106	109.086		-1.89039	-28.2978
		-1.89833	232.264		-1.03503	109.067		-1.89833	-28.557
		-1.90626	232.233		-1.039	109.053		-1.90626	-28.8075
		-1.91419	232.199		-1.04297	109.049		-1.91419	-29.0235
		-1.92213	232.169		-1.04693	109.032		-1.92213	-29.2093
		-1.93006	232.147		-1.0509	109.019		-1.93006	-29.3691
		-1.938	232.121		-1.05487	108.997		-1.938	-29.4987
		-1.94593	232.095		-1.05884	108.986		-1.94593	-29.6239
		-1.95387	232.061		-1.0628	108.973		-1.95387	-29.7406
		-1.9618	232.013		-1.06677	108.954		-1.9618	-29.8658
		-1.96974	231.966		-1.07074	108.943		-1.96974	-29.9781
		-1.97767	231.905		-1.0747	108.929		-1.97767	-30.1121
		-1.98561	231.836		-1.07867	108.918		-1.98561	-30.2632
		-1.99354	231.771		-1.08264	108.905		-1.99354	-30.4274
		-2.00147	231.694		-1.08661	108.888		-2.00147	-30.6347
		-2.00941	231.603		-1.09057	108.875		-2.00941	-30.868
		-2.01734	231.516		-1.09454	108.86		-2.01734	-31.1703
		-2.02528	231.434		-1.09851	108.837		-2.02528	-31.5505
		-2.03321	231.335		-1.10248	108.819		-2.03321	-32.0342
		-2.04115	231.257		-1.10644	108.804		-2.04115	-32.6735
		-2.04908	231.158		-1.11041	108.784		-2.04908	-33.5159
		-2.05702	231.08		-1.11438	108.758		-2.05702	-34.6346
		-2.06495	230.989		-1.11834	108.738		-2.06495	-36.1292
		-2.07289	230.916		-1.12231	108.718		-2.07289	-38.06
		-2.08082	230.843		-1.12628	108.688		-2.08082	-40.4962
		-2.08875	230.76		-1.13025	108.666		-2.08875	-43.4076
		-2.09669	230.674		-1.13421	108.644		-2.09669	-46.6084
		-2.10462	230.596		-1.13818	108.618		-2.10462	-49.8524
		-2.11256	230.497		-1.14215	108.594		-2.11256	-52.7724
		-2.12049	230.415		-1.14612	108.563		-2.10462	-46.1592
		-2.12843	230.307		-1.15008	108.536		-2.09669	-41.4552
		-2.13636	230.195		-1.15405	108.501		-2.08875	-37.8484
		-2.1443	230.078		-1.15802	108.466		-2.08082	-35.0191
		-2.15223	229.944		-1.16198	108.434		-2.07289	-32.8074
		-2.16017	229.819		-1.16595	108.394		-2.06495	-31.0969
		-2.1681	229.672		-1.16992	108.355		-2.05702	-29.7665
		-2.17604	229.521		-1.17389	108.317		-2.04908	-28.7514
		-2.18397	229.348		-1.17785	108.27		-2.04115	-27.9566
		-2.1919	229.162		-1.18182	108.226		-2.03321	-27.3303
		-2.19984	228.981		-1.18579	108.187		-2.02528	-26.8249
		-2.20777	228.778		-1.18976	108.136		-2.01734	-26.3903
		-2.21571	228.553		-1.19372	108.08		-2.00941	-26.0387
		-2.22364	228.29		-1.19769	108.026		-2.00147	-25.7299
		-2.23158	228.026		-1.20166	107.971		-1.99354	-25.4547
		-2.23951	227.72		-1.20562	107.902		-1.98561	-25.2037
		-2.24745	227.404		-1.20959	107.83		-1.97767	-24.9701
		-2.25538	227.041		-1.21356	107.766		-1.96974	-24.7528
		-2.26332	226.588		-1.21753	107.692		-1.9618	-24.5442
		-2.27125	226.139		-1.22149	107.608		-1.95387	-24.3498
		-2.27918	225.586		-1.22546	107.532		-1.94593	-24.1576
		-2.28712	224.968		-1.22943	107.437		-1.938	-23.9714
		-2.29505	224.29		-1.2334	107.343		-1.93006	-23.7887
		-2.30299	223.478		-1.23736	107.243		-1.92213	-23.6103
		-2.31092	222.558		-1.24133	107.14		-1.91419	-23.4371
		-2.31886	221.491		-1.2453	107.034		-1.90626	-23.2703
		-2.32679	220.294		-1.24927	106.92		-1.89833	-23.1256
		-2.33473	218.895		-1.25323	106.797		-1.89039	-22.977
		-2.34266	217.275		-1.2572	106.66		-1.88246	-22.8384
		-2.3506	215.366		-1.26117	106.52		-1.87452	-22.7196
		-2.35853	213.193		-1.26513	106.377		-1.86659	-22.6064
		-2.36646	210.627		-1.2691	106.223		-1.85865	-22.5088
		-2.3744	207.737		-1.27307	106.058		-1.85072	-22.4151
		-2.38233	204.502		-1.27704	105.885		-1.84278	-22.3304
		-2.39027	200.843		-1.281	105.705		-1.83485	-22.2535
		-2.3982	196.787		-1.28497	105.52		-1.82691	-22.1749
		-2.40614	192.472		-1.28894	105.303		-1.81898	-22.1054
		-2.41407	187.574		-1.29291	105.094		-1.81104	-22.0423
		-2.42201	182.261		-1.29687	104.863		-1.80311	-21.9745
		-2.42994	176.123		-1.30084	104.641		-1.79518	-21.9196
		-2.43788	168.684		-1.30481	104.387		-1.78724	-21.8552
		-2.44581	159.311		-1.30877	104.111		-1.77931	-21.7918
		-2.43788	174.542		-1.31274	103.832		-1.77137	-21.7403
		-2.42994	186.464		-1.31671	103.533		-1.76344	-21.6838
		-2.42201	195.63		-1.32068	103.214		-1.7555	-21.6341
		-2.41407	202.809		-1.32464	102.894		-1.74757	-21.5784
		-2.40614	208.558		-1.32861	102.544		-1.73963	-21.5274
		-2.3982	213.249		-1.33258	102.169		-1.7317	-21.4756
		-2.39027	217.163		-1.33655	101.789		-1.72376	-21.4237
		-2.38233	220.372		-1.34051	101.374		-1.71583	-21.3792
		-2.3744	223.029		-1.34448	100.938		-1.7079	-21.3278
		-2.36646	225.214		-1.34845	100.467		-1.69996	-21.2855
		-2.35853	227.085		-1.35241	99.992		-1.69203	-21.2362
		-2.3506	228.601		-1.35638	99.486		-1.68409	-21.1909
		-2.34266	229.931		-1.36035	98.942		-1.67616	-21.1447
		-2.33473	231.033		-1.36432	98.389		-1.66822	-21.0993
		-2.32679	232.005		-1.36828	97.797		-1.66029	-21.0687
		-2.31886	232.804		-1.37225	97.18		-1.65235	-21.0259
		-2.31092	233.575		-1.37622	96.532		-1.64442	-20.9866
		-2.30299	234.289		-1.38019	95.866		-1.63648	-20.9512
		-2.29505	234.95		-1.38415	95.167		-1.62855	-20.9132
		-2.28712	235.589		-1.38812	94.437		-1.62062	-20.8825
		-2.27918	236.174		-1.39209	93.676		-1.61268	-20.8475
		-2.27125	236.724		-1.39605	92.908		-1.60475	-20.8207
		-2.26332	237.243		-1.40002	92.095		-1.59681	-20.7905
		-2.25538	237.734		-1.40399	91.275		-1.58888	-20.7598
		-2.24745	238.238		-1.40796	90.424		-1.58094	-20.7317
		-2.23951	238.796		-1.41192	89.547		-1.57301	-20.7041
		-2.23158	239.454		-1.41589	88.6615		-1.56507	-20.6842
		-2.22364	240.103		-1.41986	87.7543		-1.55714	-20.6613
		-2.21571	240.647		-1.42383	86.8429		-1.5492	-20.6402
		-2.20777	241.1		-1.42779	85.9142		-1.54127	-20.6129
		-2.19984	241.465		-1.43176	84.9855		-1.53333	-20.5922
		-2.1919	241.714		-1.43573	84.0439		-1.5254	-20.5767
		-2.18397	241.858		-1.43969	83.1195		-1.51747	-20.5607
		-2.17604	241.856		-1.44366	82.2037		-1.50953	-20.5395
		-2.1681	241.723		-1.44763	81.3053		-1.5016	-20.5248
		-2.16017	241.464		-1.4516	80.4327		-1.49366	-20.5097
		-2.15223	241.155		-1.45556	79.6034		-1.48573	-20.4963
		-2.1443	240.86		-1.45953	78.8431		-1.47779	-20.4815
		-2.13636	240.573		-1.4635	78.1304		-1.46986	-20.4688
		-2.12843	240.337		-1.45953	80.7135		-1.46192	-20.4583
		-2.12049	240.132		-1.45556	82.8473		-1.45399	-20.4435
		-2.11256	239.976		-1.4516	84.7004		-1.44605	-20.4325
		-2.10462	239.855		-1.44763	86.3375		-1.43812	-20.4179
		-2.09669	239.756		-1.44366	87.8148		-1.43019	-20.4046
		-2.08875	239.697		-1.43969	89.1539		-1.42225	-20.3997
		-2.08082	239.651		-1.43573	90.389		-1.41432	-20.3844
		-2.07289	239.622		-1.43176	91.53		-1.40638	-20.3755
		-2.06495	239.608		-1.42779	92.588		-1.39845	-20.3616
		-2.05702	239.6		-1.42383	93.568		-1.39051	-20.3501
		-2.04908	239.595		-1.41986	94.489		-1.38258	-20.3393
		-2.04115	239.598		-1.41589	95.357		-1.37464	-20.3232
		-2.03321	239.604		-1.41192	96.173		-1.36671	-20.3151
		-2.02528	239.616		-1.40796	96.946		-1.35877	-20.2996
		-2.01734	239.625		-1.40399	97.663		-1.35084	-20.285
		-2.00941	239.663		-1.40002	98.355		-1.34291	-20.2712
		-2.00147	239.676		-1.39605	99.002		-1.33497	-20.2569
		-1.99354	239.703		-1.39209	99.624		-1.32704	-20.2475
		-1.98561	239.74		-1.38812	100.225		-1.3191	-20.2352
		-1.97767	239.777		-1.38415	100.773		-1.31117	-20.2274
		-1.96974	239.828		-1.38019	101.3		-1.30323	-20.2134
		-1.9618	239.892		-1.37622	101.802		-1.2953	-20.1988
		-1.95387	239.97		-1.37225	102.272		-1.28736	-20.1967
		-1.94593	240.019		-1.36828	102.722		-1.27943	-20.1849
		-1.938	240.04		-1.36432	103.141		-1.27149	-20.181
		-1.93006	240.013		-1.36035	103.543		-1.26356	-20.1722
		-1.92213	240.002		-1.35638	103.919		-1.25563	-20.1646
		-1.91419	240		-1.35241	104.277		-1.24769	-20.1586
		-1.90626	240.002		-1.34845	104.615		-1.23976	-20.1513
		-1.89833	240.033		-1.34448	104.938		-1.23182	-20.147
		-1.89039	240.051		-1.34051	105.234		-1.22389	-20.1411
		-1.88246	240.097		-1.33655	105.513		-1.21595	-20.1368
		-1.87452	240.141		-1.33258	105.78		-1.20802	-20.1304
		-1.86659	240.184		-1.32861	106.027		-1.20008	-20.1241
		-1.85865	240.228		-1.32464	106.263		-1.19215	-20.1162
		-1.85072	240.269		-1.32068	106.486		-1.18421	-20.1088
		-1.84278	240.305		-1.31671	106.692		-1.17628	-20.1104
		-1.83485	240.346		-1.31274	106.888		-1.16834	-20.1079
		-1.82691	240.387		-1.30877	107.07		-1.16041	-20.0989
		-1.81898	240.411		-1.30481	107.239		-1.15248	-20.097
		-1.81104	240.44		-1.30084	107.404		-1.14454	-20.0919
		-1.80311	240.457		-1.29687	107.554		-1.13661	-20.0906
		-1.79518	240.458		-1.29291	107.697		-1.12867	-20.0858
		-1.78724	240.483		-1.28894	107.835		-1.12074	-20.0802
		-1.77931	240.49		-1.28497	107.957		-1.1128	-20.0797
		-1.77137	240.492		-1.281	108.078		-1.10487	-20.075
		-1.76344	240.506		-1.27704	108.185		-1.09693	-20.0735
		-1.7555	240.513		-1.27307	108.296		-1.089	-20.0713
		-1.74757	240.513		-1.2691	108.389		-1.08106	-20.0653
		-1.73963	240.522		-1.26513	108.483		-1.07313	-20.067
		-1.7317	240.523		-1.26117	108.572		-1.0652	-20.067
		-1.72376	240.527		-1.2572	108.649		-1.05726	-20.0593
		-1.71583	240.533		-1.25323	108.72		-1.04933	-20.0565
		-1.7079	240.52		-1.24927	108.786		-1.04139	-20.0553
		-1.69996	240.517		-1.2453	108.855		-1.03346	-20.0552
		-1.69203	240.51		-1.24133	108.92		-1.02552	-20.0505
		-1.68409	240.508		-1.23736	108.98		-1.01759	-20.0482
		-1.67616	240.51		-1.2334	109.032		-1.00965	-20.0482
		-1.66822	240.508		-1.22943	109.08		-1.00172	-20.0437
		-1.66029	240.508		-1.22546	109.125		-0.99378	-20.0437
		-1.65235	240.498		-1.22149	109.168		-0.98585	-20.0418
		-1.64442	240.496		-1.21753	109.203		-0.97792	-20.0406
		-1.63648	240.495		-1.21356	109.241		-0.96998	-20.0395
		-1.62855	240.479		-1.20959	109.273		-0.96205	-20.0355
		-1.62062	240.475		-1.20562	109.306		-0.95411	-20.0352
		-1.61268	240.474		-1.20166	109.335		-0.94618	-20.0284
		-1.60475	240.469		-1.19769	109.362		-0.93824	-20.0264
		-1.59681	240.459		-1.19372	109.389		-0.93031	-20.0301
		-1.58888	240.456		-1.18976	109.415		-0.92237	-20.0248
		-1.58094	240.445		-1.18579	109.433		-0.91444	-20.0238
		-1.57301	240.444		-1.18182	109.455		-0.9065	-20.0199
		-1.56507	240.436		-1.17785	109.473		-0.89857	-20.0194
		-1.55714	240.428		-1.17389	109.489		-0.89063	-20.0187
		-1.5492	240.415		-1.16992	109.501		-0.8827	-20.0135
		-1.54127	240.412		-1.16595	109.518		-0.87477	-20.0145
		-1.53333	240.404		-1.16198	109.531		-0.86683	-20.0105
		-1.5254	240.397		-1.15802	109.547		-0.8589	-20.0085
		-1.51747	240.389		-1.15405	109.555		-0.85096	-20.0051
		-1.50953	240.386		-1.15008	109.559		-0.84303	-20.0023
		-1.5016	240.383		-1.14612	109.575		-0.83509	-20.0029
		-1.49366	240.375		-1.14215	109.583		-0.82716	-20.0005
		-1.48573	240.376		-1.13818	109.591		-0.81922	-20.0021
		-1.47779	240.365		-1.13421	109.605		-0.81129	-19.9937
		-1.46986	240.362		-1.13025	109.616		-0.80335	-19.9888
		-1.46192	240.361		-1.12628	109.621		-0.79542	-19.9914
		-1.45399	240.353		-1.12231	109.631		-0.78749	-19.9883
		-1.44605	240.356		-1.11834	109.636		-0.77955	-19.9859
		-1.43812	240.353		-1.11438	109.64		-0.77162	-19.9829
		-1.43019	240.35		-1.11041	109.649		-0.76368	-19.9819
		-1.42225	240.355		-1.10644	109.663		-0.75575	-19.98
		-1.41432	240.352		-1.10248	109.668		-0.74781	-19.9738
		-1.40638	240.359		-1.09851	109.678		-0.73988	-19.9718
		-1.39845	240.36		-1.09454	109.688		-0.73194	-19.9715
		-1.39051	240.358		-1.09057	109.696		-0.72401	-19.9676
		-1.38258	240.362		-1.08661	109.705		-0.71607	-19.9638
		-1.37464	240.366		-1.08264	109.714		-0.70814	-19.9597
		-1.36671	240.368		-1.07867	109.722		-0.70021	-19.9552
		-1.35877	240.374		-1.0747	109.732		-0.69227	-19.9484
		-1.35084	240.381		-1.07074	109.74		-0.68434	-19.9524
		-1.34291	240.382		-1.06677	109.745		-0.6764	-19.9475
		-1.33497	240.392		-1.0628	109.754		-0.66847	-19.9397
		-1.32704	240.393		-1.05884	109.762		-0.66053	-19.9387
		-1.3191	240.403		-1.05487	109.772		-0.6526	-19.934
		-1.31117	240.404		-1.0509	109.783		-0.64466	-19.9294
		-1.30323	240.415		-1.04693	109.794		-0.63673	-19.9255
		-1.2953	240.418		-1.04297	109.799		-0.62879	-19.9203
		-1.28736	240.424		-1.039	109.807		-0.62086	-19.9168
		-1.27943	240.434		-1.03503	109.816		-0.61292	-19.9101
		-1.27149	240.434		-1.03106	109.824		-0.60499	-19.9045
		-1.26356	240.44		-1.0271	109.831		-0.59706	-19.9019
		-1.25563	240.446		-1.02313	109.844		-0.58912	-19.8959
		-1.24769	240.451		-1.01916	109.851		-0.58119	-19.8913
		-1.23976	240.455		-1.0152	109.86		-0.57325	-19.8895
		-1.23182	240.461		-1.01123	109.867		-0.56532	-19.8843
		-1.22389	240.468		-1.00726	109.871		-0.55738	-19.8739
		-1.21595	240.462		-1.00329	109.88		-0.54945	-19.8697
		-1.20802	240.47		-0.99933	109.889		-0.54151	-19.8656
		-1.20008	240.477		-0.99536	109.9		-0.53358	-19.8608
		-1.19215	240.482		-0.99139	109.902		-0.52564	-19.8539
		-1.18421	240.491		-0.98742	109.903		-0.51771	-19.8495
		-1.17628	240.492		-0.98346	109.907		-0.50978	-19.8422
		-1.16834	240.499		-0.97949	109.913		-0.50184	-19.8371
		-1.16041	240.507		-0.97552	109.915		-0.49391	-19.8305
		-1.15248	240.516		-0.97156	109.917		-0.48597	-19.8246
		-1.14454	240.517		-0.96759	109.917		-0.47804	-19.8194
		-1.13661	240.518		-0.96362	109.927		-0.4701	-19.8109
		-1.12867	240.518		-0.95965	109.927		-0.46217	-19.8054
		-1.12074	240.523		-0.95569	109.926		-0.45423	-19.7967
		-1.1128	240.522		-0.95172	109.929		-0.4463	-19.7866
		-1.10487	240.526		-0.94775	109.934		-0.43836	-19.7835
		-1.09693	240.535		-0.94378	109.933		-0.43043	-19.7782
		-1.089	240.536		-0.93982	109.934		-0.4225	-19.7681
		-1.08106	240.538		-0.93585	109.938		-0.41456	-19.7607
		-1.07313	240.54		-0.93188	109.937		-0.40663	-19.7528
		-1.0652	240.546		-0.92792	109.935		-0.39869	-19.7458
		-1.05726	240.55		-0.92395	109.935		-0.39076	-19.7366
		-1.04933	240.554		-0.91998	109.935		-0.38282	-19.7305
		-1.04139	240.562		-0.91601	109.933		-0.37489	-19.7224
		-1.03346	240.568		-0.91205	109.934		-0.36695	-19.7147
		-1.02552	240.572		-0.90808	109.934		-0.35902	-19.7058
		-1.01759	240.577		-0.90411	109.932		-0.35108	-19.6953
		-1.00965	240.581		-0.90014	109.929		-0.34315	-19.6887
		-1.00172	240.59		-0.89618	109.928		-0.33521	-19.6804
		-0.99378	240.595		-0.89221	109.932		-0.32728	-19.6715
		-0.98585	240.601		-0.88824	109.934		-0.31935	-19.6667
		-0.97792	240.605		-0.88427	109.933		-0.31141	-19.657
		-0.96998	240.61		-0.88031	109.933		-0.30348	-19.6454
		-0.96205	240.622		-0.87634	109.929		-0.29554	-19.6392
		-0.95411	240.63		-0.87237	109.932		-0.28761	-19.6303
		-0.94618	240.64		-0.86841	109.937		-0.27967	-19.6244
		-0.93824	240.65		-0.86444	109.939		-0.27174	-19.6157
		-0.93031	240.655		-0.86047	109.939		-0.2638	-19.6068
		-0.92237	240.666		-0.8565	109.946		-0.25587	-19.6007
		-0.91444	240.674		-0.85254	109.949		-0.24793	-19.5896
		-0.9065	240.679		-0.84857	109.955		-0.24	-19.5832
		-0.89857	240.688		-0.8446	109.956		-0.23207	-19.5737
		-0.89063	240.697		-0.84063	109.96		-0.22413	-19.5645
		-0.8827	240.705		-0.83667	109.964		-0.2162	-19.5545
		-0.87477	240.716		-0.8327	109.969		-0.20826	-19.542
		-0.86683	240.724		-0.82873	109.971		-0.20033	-19.5313
		-0.8589	240.734		-0.82477	109.974		-0.19239	-19.5137
		-0.85096	240.746		-0.8208	109.983		-0.18446	-19.5035
		-0.84303	240.757		-0.81683	109.987		-0.17652	-19.4972
		-0.83509	240.764		-0.81286	109.993		-0.16859	-19.4778
		-0.82716	240.771		-0.8089	110.001		-0.16065	-19.4618
		-0.81922	240.782		-0.80493	110.007		-0.15272	-19.4419
		-0.81129	240.796		-0.80096	110.012		-0.14479	-19.4251
		-0.80335	240.803		-0.79699	110.018		-0.13685	-19.4048
		-0.79542	240.813		-0.79303	110.026		-0.12892	-19.3806
		-0.78749	240.825		-0.78906	110.034		-0.12098	-19.3611
		-0.77955	240.837		-0.78509	110.038		-0.11305	-19.3391
		-0.77162	240.847		-0.78113	110.044		-0.10511	-19.3192
		-0.76368	240.86		-0.77716	110.049		-0.09718	-19.2994
		-0.75575	240.873		-0.77319	110.055		-0.08924	-19.2864
		-0.74781	240.884		-0.76922	110.056		-0.08131	-19.276
		-0.73988	240.898		-0.76526	110.062		-0.07337	-19.2635
		-0.73194	240.91		-0.76129	110.072		-0.06544	-19.257
		-0.72401	240.919		-0.75732	110.079		-0.0575	-19.2467
		-0.71607	240.935		-0.75335	110.084		-0.04957	-19.2324
		-0.70814	240.949		-0.74939	110.086		-0.04164	-19.2255
		-0.70021	240.965		-0.74542	110.084		-0.0337	-19.216
		-0.69227	240.979		-0.74145	110.089		-0.02577	-19.2117
		-0.68434	240.991		-0.73749	110.089		-0.01783	-19.1992
		-0.6764	241.008		-0.73352	110.092		-0.0099	-19.1914
		-0.66847	241.022		-0.72955	110.092		-0.00196	-19.1827
		-0.66053	241.036		-0.72558	110.095		0.00597	-19.1706
		-0.6526	241.053		-0.72162	110.097		0.01391	-19.1616
		-0.64466	241.067		-0.71765	110.098		0.02184	-19.1499
		-0.63673	241.086		-0.71368	110.098		0.02978	-19.1408
		-0.62879	241.102		-0.70971	110.101		0.03771	-19.1296
		-0.62086	241.119		-0.70575	110.1		0.04564	-19.1145
		-0.61292	241.139		-0.70178	110.104		0.05358	-19.1011
		-0.60499	241.155		-0.69781	110.104		0.06151	-19.0843
		-0.59706	241.179		-0.69385	110.102		0.06945	-19.07
		-0.58912	241.193		-0.68988	110.099		0.07738	-19.0627
		-0.58119	241.211		-0.68591	110.099		0.08532	-19.0437
		-0.57325	241.232		-0.68194	110.099		0.09325	-19.029
		-0.56532	241.251		-0.67798	110.1		0.10119	-19.0091
		-0.55738	241.272		-0.67401	110.097		0.10912	-18.9905
		-0.54945	241.292		-0.67004	110.097		0.11706	-18.9737
		-0.54151	241.314		-0.66607	110.09		0.12499	-18.9564
		-0.53358	241.337		-0.66211	110.094		0.13292	-18.937
		-0.52564	241.358		-0.65814	110.092		0.14086	-18.9167
		-0.51771	241.38		-0.65417	110.095		0.14879	-18.8972
		-0.50978	241.403		-0.65021	110.096		0.15673	-18.8748
		-0.50184	241.426		-0.64624	110.095		0.16466	-18.8519
		-0.49391	241.45		-0.64227	110.095		0.1726	-18.832
		-0.48597	241.473		-0.6383	110.096		0.18053	-18.8065
		-0.47804	241.498		-0.63434	110.095		0.18847	-18.7892
		-0.4701	241.519		-0.63037	110.1		0.1964	-18.7646
		-0.46217	241.547		-0.6264	110.103		0.20434	-18.7313
		-0.45423	241.574		-0.62243	110.109		0.21227	-18.7046
		-0.4463	241.599		-0.61847	110.115		0.22021	-18.6787
		-0.43836	241.625		-0.6145	110.117		0.22814	-18.6549
		-0.43043	241.65		-0.61053	110.126		0.23607	-18.6221
		-0.4225	241.676		-0.60656	110.129		0.24401	-18.5905
		-0.41456	241.701		-0.6026	110.133		0.25194	-18.5586
		-0.40663	241.726		-0.59863	110.136		0.25988	-18.5219
		-0.39869	241.748		-0.59466	110.144		0.26781	-18.4851
		-0.39076	241.774		-0.5907	110.147		0.27575	-18.4437
		-0.38282	241.8		-0.58673	110.154		0.28368	-18.4035
		-0.37489	241.827		-0.58276	110.158		0.29162	-18.3586
		-0.36695	241.851		-0.57879	110.167		0.29955	-18.3072
		-0.35902	241.879		-0.57483	110.174		0.30749	-18.2514
		-0.35108	241.904		-0.57086	110.181		0.31542	-18.1875
		-0.34315	241.932		-0.56689	110.191		0.32335	-18.1158
		-0.33521	241.955		-0.56292	110.198		0.33129	-18.045
		-0.32728	241.982		-0.55896	110.205		0.33922	-17.9659
		-0.31935	242.009		-0.55499	110.209		0.34716	-17.8687
		-0.31141	242.034		-0.55102	110.216		0.35509	-17.7608
		-0.30348	242.064		-0.54706	110.222		0.36303	-17.6394
		-0.29554	242.092		-0.54309	110.229		0.37096	-17.5072
		-0.28761	242.123		-0.53912	110.235		0.3789	-17.3547
		-0.27967	242.152		-0.53515	110.24		0.38683	-17.1841
		-0.27174	242.183		-0.53119	110.245		0.39477	-16.9936
		-0.2638	242.212		-0.52722	110.251		0.4027	-16.7837
		-0.25587	242.244		-0.52325	110.26		0.41063	-16.5521
		-0.24793	242.275		-0.51928	110.262		0.41857	-16.296
		-0.24	242.309		-0.51532	110.267		0.4265	-16.0308
		-0.23207	242.344		-0.51135	110.27		0.43444	-15.747
		-0.22413	242.378		-0.50738	110.27		0.44237	-15.4593
		-0.2162	242.41		-0.50342	110.271		0.45031	-15.1664
		-0.20826	242.448		-0.49945	110.274		0.45824	-14.8692
		-0.20033	242.487		-0.49548	110.269		0.46618	-14.5656
		-0.19239	242.523		-0.49151	110.275		0.47411	-14.2714
		-0.18446	242.561		-0.48755	110.277		0.48205	-13.9846
		-0.17652	242.597		-0.48358	110.275		0.48998	-13.6961
		-0.16859	242.63		-0.47961	110.276		0.49792	-13.4118
		-0.16065	242.664		-0.47564	110.276		0.50585	-13.1233
		-0.15272	242.695		-0.47168	110.277		0.51378	-12.8425
		-0.14479	242.728		-0.46771	110.275		0.52172	-12.5704
		-0.13685	242.756		-0.46374	110.274		0.52965	-12.3155
		-0.12892	242.789		-0.45978	110.273		0.53759	-12.0823
		-0.12098	242.825		-0.45581	110.271		0.54552	-11.8793
		-0.11305	242.857		-0.45184	110.271		0.55346	-11.7108
		-0.10511	242.887		-0.44787	110.267		0.56139	-11.5812
		-0.09718	242.921		-0.44391	110.265		0.56933	-11.4819
		-0.08924	242.955		-0.43994	110.266		0.57726	-11.4171
		-0.08131	242.983		-0.43597	110.265		0.5852	-11.3696
		-0.07337	243.012		-0.432	110.265		0.59313	-11.3566
		-0.06544	243.041		-0.42804	110.264		0.60106	-11.3393
		-0.0575	243.073		-0.42407	110.264		0.609	-11.3264
		-0.04957	243.107		-0.4201	110.262		0.61693	-11.3134
		-0.04164	243.139		-0.41614	110.267		0.62487	-11.3048
		-0.0337	243.171		-0.41217	110.266		0.6328	-11.2918
		-0.02577	243.204		-0.4082	110.265		0.64074	-11.2788
		-0.01783	243.237		-0.40423	110.265		0.64867	-11.2529
		-0.0099	243.269		-0.40027	110.27		0.65661	-11.227
		-0.00196	243.305		-0.3963	110.276		0.66454	-11.1968
		0.00597	243.341		-0.39233	110.28		0.67248	-11.1579
		0.01391	243.377		-0.38836	110.289		0.68041	-11.1233
		0.02184	243.413		-0.3844	110.297		0.68834	-11.0888
		0.02978	243.451		-0.38043	110.306		0.69628	-11.0585
		0.03771	243.481		-0.37646	110.315		0.70421	-11.024
		0.04564	243.526		-0.3725	110.322		0.71215	-10.9894
		0.05358	243.566		-0.36853	110.332		0.72008	-10.9549
		0.06151	243.609		-0.36456	110.349		0.72802	-10.916
		0.06945	243.65		-0.36059	110.361		0.73595	-10.8858
		0.07738	243.689		-0.35663	110.373		0.74389	-10.8598
		0.08532	243.732		-0.35266	110.382		0.75182	-10.8296
		0.09325	243.767		-0.34869	110.397		0.75976	-10.808
		0.10119	243.805		-0.34472	110.412		0.76769	-10.7778
		0.10912	243.84		-0.34076	110.424		0.77563	-10.7475
		0.11706	243.873		-0.33679	110.439		0.78356	-10.7173
		0.12499	243.907		-0.33282	110.452		0.79149	-10.6741
		0.13292	243.938		-0.32885	110.464		0.79943	-10.6352
		0.14086	243.971		-0.32489	110.469		0.80736	-10.5877
		0.14879	244.004		-0.32092	110.483		0.8153	-10.5316
		0.15673	244.034		-0.31695	110.488		0.82323	-10.484
		0.16466	244.069		-0.31299	110.497		0.83117	-10.4236
		0.1726	244.093		-0.30902	110.5		0.8391	-10.3674
		0.18053	244.124		-0.30505	110.499		0.84704	-10.3242
		0.18847	244.155		-0.30108	110.505		0.85497	-10.281
		0.1964	244.186		-0.29712	110.509		0.86291	-10.2335
		0.20434	244.219		-0.29315	110.51		0.87084	-10.186
		0.21227	244.247		-0.28918	110.513		0.87877	-10.1385
		0.22021	244.281		-0.28521	110.512		0.88671	-10.0867
		0.22814	244.315		-0.28125	110.509		0.89464	-10.0348
		0.23607	244.353		-0.27728	110.503		0.90258	-9.9787
		0.24401	244.388		-0.27331	110.505		0.91051	-9.9182
		0.25194	244.425		-0.26935	110.499		0.91845	-9.8577
		0.25988	244.464		-0.26538	110.495		0.92638	-9.7843
		0.26781	244.506		-0.26141	110.495		0.93432	-9.7065
		0.27575	244.552		-0.25744	110.496		0.94225	-9.6374
		0.28368	244.598		-0.25348	110.494		0.95019	-9.5597
		0.29162	244.641		-0.24951	110.489		0.95812	-9.4776
		0.29955	244.688		-0.24554	110.49		0.96605	-9.3998
		0.30749	244.745		-0.24157	110.491		0.97399	-9.3091
		0.31542	244.798		-0.23761	110.491		0.98192	-9.2141
		0.32335	244.855		-0.23364	110.49		0.98986	-9.1234
		0.33129	244.916		-0.22967	110.49		0.99779	-9.0284
		0.33922	244.973		-0.22571	110.486		1.00573	-8.9204
		0.34716	245.038		-0.22174	110.486		1.01366	-8.8037
		0.35509	245.099		-0.21777	110.482		1.0216	-8.6742
		0.36303	245.161		-0.2138	110.48		1.02953	-8.5316
		0.37096	245.224		-0.20984	110.484		1.03747	-8.3761
		0.3789	245.291		-0.20587	110.488		1.0454	-8.2292
		0.38683	245.361		-0.2019	110.485		1.05333	-8.0737
		0.39477	245.428		-0.19793	110.486		1.06127	-7.9226
		0.4027	245.497		-0.19397	110.487		1.0692	-7.7541
		0.41063	245.564		-0.19	110.492		1.07714	-7.5727
		0.41857	245.62		-0.18603	110.494		1.08507	-7.3351
		0.4265	245.681		-0.18207	110.494		1.09301	-6.9895
		0.43444	245.718		-0.1781	110.495		1.10094	-6.4669
		0.44237	245.75		-0.17413	110.495		1.10888	-5.7239
		0.45031	245.785		-0.17016	110.496		1.11681	-4.6699
		0.45824	245.824		-0.1662	110.507		1.12475	-3.3395
		0.46618	245.876		-0.16223	110.512		1.13268	-1.6074
		0.47411	245.928		-0.15826	110.516		1.14062	0.8202
		0.48205	245.986		-0.15429	110.527		1.14855	4.7121
		0.48998	246.053		-0.15033	110.541		1.15648	10.6817
		0.49792	246.126		-0.14636	110.545		1.16442	20.0292
		0.50585	246.202		-0.14239	110.551		1.15648	17.2517
		0.51378	246.289		-0.13843	110.563		1.14855	12.9884
		0.52172	246.383		-0.13446	110.569		1.14062	8.103
		0.52965	246.486		-0.13049	110.58		1.13268	3.2175
		0.53759	246.609		-0.12652	110.585		1.12475	-1.3698
		0.54552	246.73		-0.12256	110.595		1.11681	-5.0889
		0.55346	246.868		-0.11859	110.605		1.10888	-7.9701
		0.56139	247.002		-0.11462	110.618		1.10094	-10.0003
		0.56933	247.145		-0.11065	110.632		1.09301	-11.3825
		0.57726	247.287		-0.10669	110.644		1.08507	-12.4235
		0.5852	247.421		-0.10272	110.66		1.07714	-13.3695
		0.59313	247.542		-0.09875	110.67		1.0692	-14.4541
		0.60106	247.646		-0.09479	110.68		1.06127	-15.6895
		0.609	247.736		-0.09082	110.692		1.05333	-16.8796
		0.61693	247.805		-0.08685	110.71		1.0454	-17.8743
		0.62487	247.857		-0.08288	110.717		1.03747	-18.5944
		0.6328	247.887		-0.07892	110.726		1.02953	-19.0268
		0.64074	247.913		-0.07495	110.74		1.0216	-19.1966
		0.64867	247.922		-0.07098	110.752		1.01366	-19.1659
		0.65661	247.926		-0.06701	110.762		1.00573	-18.9806
		0.66454	247.922		-0.06305	110.781		0.99779	-18.6938
		0.67248	247.922		-0.05908	110.789		0.98986	-18.3659
		0.68041	247.913		-0.05511	110.794		0.98192	-18.0359
		0.68834	247.909		-0.05115	110.805		0.97399	-17.7655
		0.69628	247.9		-0.04718	110.812		0.96605	-17.5595
		0.70421	247.892		-0.04321	110.819		0.95812	-17.41
		0.71215	247.883		-0.03924	110.832		0.95019	-17.318
		0.72008	247.879		-0.03528	110.837		0.94225	-17.2657
		0.72802	247.875		-0.03131	110.845		0.93432	-17.2493
		0.73595	247.87		-0.02734	110.857		0.92638	-17.2472
		0.74389	247.866		-0.02337	110.862		0.91845	-17.261
		0.75182	247.862		-0.01941	110.876		0.91051	-17.2908
		0.75976	247.853		-0.01544	110.883		0.90258	-17.3232
		0.76769	247.844		-0.01147	110.892		0.89464	-17.3755
		0.77563	247.827		-0.0075	110.903		0.88671	-17.4441
		0.78356	247.823		-0.00354	110.909		0.87877	-17.5219
		0.79149	247.81		0.000429688	110.921		0.87084	-17.6212
		0.79943	247.805		0.0044	110.929		0.86291	-17.7366
		0.80736	247.805		0.00836	110.933		0.85497	-17.8692
		0.8153	247.814		0.01233	110.94		0.84704	-17.9927
		0.82323	247.814		0.0163	110.953		0.8391	-18.1296
		0.83117	247.827		0.02027	110.958		0.83117	-18.2765
		0.8391	247.844		0.02423	110.969		0.82323	-18.3931
		0.84704	247.866		0.0282	110.981		0.8153	-18.5232
		0.85497	247.887		0.03217	110.992		0.80736	-18.6156
		0.86291	247.913		0.03614	111.003		0.79943	-18.6964
		0.87084	247.939		0.0401	111.016		0.79149	-18.7689
		0.87877	247.965		0.04407	111.024		0.78356	-18.8121
		0.88671	248.004		0.04804	111.034		0.77563	-18.8536
		0.89464	248.034		0.052	111.044		0.76769	-18.8691
		0.90258	248.078		0.05597	111.062		0.75976	-18.8782
		0.91051	248.116		0.05994	111.077		0.75182	-18.8946
		0.91845	248.168		0.06391	111.096		0.74389	-18.8907
		0.92638	248.22		0.06787	111.112		0.73595	-18.8666
		0.93432	248.281		0.07184	111.128		0.72802	-18.8523
		0.94225	248.345		0.07581	111.146		0.72008	-18.8329
		0.95019	248.402		0.07978	111.169		0.71215	-18.8221
		0.95812	248.484		0.08374	111.179		0.70421	-18.8065
		0.96605	248.548		0.08771	111.201		0.69628	-18.7879
		0.97399	248.635		0.09168	111.22		0.68834	-18.7676
		0.98192	248.725		0.09564	111.242		0.68041	-18.7288
		0.98986	248.833		0.09961	111.257		0.67248	-18.7205
		0.99779	248.95		0.10358	111.278		0.66454	-18.6972
		1.00573	249.075		0.10755	111.304		0.65661	-18.6869
		1.01366	249.218		0.11151	111.325		0.64867	-18.673
		1.0216	249.373		0.11548	111.355		0.64074	-18.6631
		1.02953	249.533		0.11945	111.379		0.6328	-18.6787
		1.03747	249.723		0.12342	111.404		0.62487	-18.673
		1.0454	249.948		0.12738	111.429		0.61693	-18.6908
		1.05333	250.207		0.13135	111.46		0.609	-18.708
		1.06127	250.531		0.13532	111.485		0.60106	-18.7292
		1.0692	250.903		0.13928	111.512		0.59313	-18.7547
		1.07714	251.369		0.14325	111.543		0.5852	-18.781
		1.08507	251.883		0.14722	111.57		0.57726	-18.8169
		1.09301	252.479		0.15119	111.597		0.56933	-18.8536
		1.10094	253.166		0.15515	111.627		0.56139	-18.8886
		1.10888	253.874		0.15912	111.662		0.55346	-18.9331
		1.11681	254.635		0.16309	111.686		0.54552	-18.965
		1.12475	255.49		0.16706	111.714		0.53759	-19.0121
		1.13268	256.635		0.17102	111.746		0.52965	-19.0519
		1.14062	258.289		0.17499	111.77		0.52172	-19.0976
		1.14855	260.92		0.17896	111.796		0.51378	-19.1439
		1.15648	265.079		0.18292	111.83		0.50585	-19.1823
		1.16442	271.55		0.18689	111.854		0.49792	-19.2186
		1.17235	281.053		0.19086	111.884		0.48998	-19.2661
		1.18029	294.642		0.19483	111.915		0.48205	-19.3076
		1.17235	286.12		0.19879	111.95		0.47411	-19.359
		1.16442	276.634		0.20276	111.979		0.46618	-19.4056
		1.15648	267.662		0.20673	112.015		0.45824	-19.4454
		1.14855	260.06		0.2107	112.047		0.45031	-19.4933
		1.14062	254.263		0.21466	112.083		0.44237	-19.5334
		1.13268	250.077		0.21863	112.114		0.43444	-19.5789
		1.12475	247.162		0.2226	112.149		0.4265	-19.618
		1.11681	244.97		0.22656	112.181		0.41857	-19.6578
		1.10888	243.105		0.23053	112.21		0.41063	-19.692
		1.10094	241.522		0.2345	112.251		0.4027	-19.7214
		1.09301	240.247		0.23847	112.284		0.39477	-19.7505
		1.08507	239.425		0.24243	112.326		0.38683	-19.7743
		1.07714	238.964		0.2464	112.361		0.3789	-19.8039
		1.0692	238.805		0.25037	112.398		0.37096	-19.8267
		1.06127	238.841		0.25434	112.437		0.36303	-19.8478
		1.05333	238.946		0.2583	112.476		0.35509	-19.8749
		1.0454	239.121		0.26227	112.523		0.34716	-19.8797
		1.03747	239.295		0.26624	112.568		0.33922	-19.8967
		1.02953	239.449		0.27021	112.605		0.33129	-19.9179
		1.0216	239.582		0.27417	112.648		0.32335	-19.9324
		1.01366	239.674		0.27814	112.697		0.31542	-19.9483
		1.00573	239.743		0.28211	112.744		0.30749	-19.9567
		0.99779	239.8		0.28607	112.803		0.29955	-19.9725
		0.98986	239.835		0.29004	112.85		0.29162	-19.9812
		0.98192	239.854		0.29401	112.904		0.28368	-19.9929
		0.97399	239.87		0.29798	112.96		0.27575	-20.0024
		0.96605	239.885		0.30194	113.016		0.26781	-20.0146
		0.95812	239.89		0.30591	113.07		0.25988	-20.0219
		0.95019	239.889		0.30988	113.128		0.25194	-20.0265
		0.94225	239.878		0.31385	113.18		0.24401	-20.0311
		0.93432	239.873		0.31781	113.24		0.23607	-20.0366
		0.92638	239.859		0.32178	113.298		0.22814	-20.0415
		0.91845	239.852		0.32575	113.362		0.22021	-20.0593
		0.91051	239.846		0.32971	113.42		0.21227	-20.0593
		0.90258	239.827		0.33368	113.488		0.20434	-20.0625
		0.89464	239.816		0.33765	113.552		0.1964	-20.0726
		0.88671	239.813		0.34162	113.622		0.18847	-20.0715
		0.87877	239.802		0.34558	113.688		0.18053	-20.0821
		0.87084	239.795		0.34955	113.751		0.1726	-20.0829
		0.86291	239.783		0.35352	113.817		0.16466	-20.0879
		0.85497	239.781		0.35749	113.885		0.15673	-20.0925
		0.84704	239.778		0.36145	113.952		0.14879	-20.0954
		0.8391	239.777		0.36542	114.01		0.14086	-20.1022
		0.83117	239.777		0.36939	114.067		0.13292	-20.1089
		0.82323	239.785		0.37335	114.125		0.12499	-20.1119
		0.8153	239.785		0.37732	114.18		0.11706	-20.1201
		0.80736	239.789		0.38129	114.24		0.10912	-20.1213
		0.79943	239.789		0.38526	114.288		0.10119	-20.1179
		0.79149	239.795		0.38922	114.325		0.09325	-20.1221
		0.78356	239.792		0.39319	114.358		0.08532	-20.1266
		0.77563	239.793		0.39716	114.387		0.07738	-20.1341
		0.76769	239.791		0.40113	114.416		0.06945	-20.1355
		0.75976	239.78		0.40509	114.442		0.06151	-20.1355
		0.75182	239.77		0.40906	114.459		0.05358	-20.1411
		0.74389	239.767		0.41303	114.473		0.04564	-20.1398
		0.73595	239.762		0.41699	114.486		0.03771	-20.1456
		0.72802	239.749		0.42096	114.499		0.02978	-20.1469
		0.72008	239.74		0.42493	114.495		0.02184	-20.152
		0.71215	239.729		0.4289	114.501		0.01391	-20.1538
		0.70421	239.718		0.43286	114.499		0.00597	-20.1509
		0.69628	239.709		0.43683	114.488		-0.00196	-20.1547
		0.68834	239.694		0.4408	114.488		-0.0099	-20.151
		0.68041	239.691		0.44477	114.479		-0.01783	-20.1603
		0.67248	239.684		0.44873	114.463		-0.02577	-20.164
		0.66454	239.674		0.4527	114.441		-0.0337	-20.1602
		0.65661	239.677		0.45667	114.426		-0.04164	-20.1634
		0.64867	239.679		0.46063	114.409		-0.04957	-20.1654
		0.64074	239.675		0.4646	114.389		-0.0575	-20.1669
		0.6328	239.68		0.46857	114.374		-0.06544	-20.1679
		0.62487	239.685		0.47254	114.35		-0.07337	-20.1694
		0.61693	239.685		0.4765	114.329		-0.08131	-20.1724
		0.609	239.686		0.48047	114.31		-0.08924	-20.1718
		0.60106	239.682		0.48444	114.289		-0.09718	-20.1752
		0.59313	239.688		0.48841	114.276		-0.10511	-20.1757
		0.5852	239.69		0.49237	114.247		-0.11305	-20.1774
		0.57726	239.694		0.49634	114.23		-0.12098	-20.1814
		0.56933	239.695		0.50031	114.216		-0.12892	-20.1852
		0.56139	239.694		0.50427	114.203		-0.13685	-20.1868
		0.55346	239.694		0.50824	114.19		-0.14479	-20.1826
		0.54552	239.694		0.51221	114.183		-0.15272	-20.1875
		0.53759	239.7		0.51618	114.169		-0.16065	-20.195
		0.52965	239.701		0.52014	114.171		-0.16859	-20.1947
		0.52172	239.698		0.52411	114.149		-0.17652	-20.1988
		0.51378	239.701		0.52808	114.144		-0.18446	-20.1995
		0.50585	239.697		0.53205	114.142		-0.19239	-20.2055
		0.49792	239.695		0.53601	114.133		-0.20033	-20.2094
		0.48998	239.698		0.53998	114.126		-0.20826	-20.2132
		0.48205	239.699		0.54395	114.123		-0.2162	-20.2144
		0.47411	239.698		0.54792	114.12		-0.22413	-20.222
		0.46618	239.697		0.55188	114.111		-0.23207	-20.2235
		0.45824	239.696		0.55585	114.113		-0.24	-20.231
		0.45031	239.696		0.55982	114.114		-0.24793	-20.2292
		0.44237	239.69		0.56378	114.117		-0.25587	-20.2346
		0.43444	239.692		0.56775	114.114		-0.2638	-20.2435
		0.4265	239.687		0.57172	114.115		-0.27174	-20.2443
		0.41857	239.684		0.57569	114.115		-0.27967	-20.2491
		0.41063	239.682		0.57965	114.114		-0.28761	-20.2504
		0.4027	239.681		0.58362	114.111		-0.29554	-20.2551
		0.39477	239.683		0.58759	114.11		-0.30348	-20.2531
		0.38683	239.678		0.59156	114.112		-0.31141	-20.2572
		0.3789	239.683		0.59552	114.111		-0.31935	-20.2614
		0.37096	239.677		0.59949	114.106		-0.32728	-20.2615
		0.36303	239.672		0.60346	114.113		-0.33521	-20.2629
		0.35509	239.67		0.60742	114.111		-0.34315	-20.2644
		0.34716	239.66		0.61139	114.107		-0.35108	-20.2713
		0.33922	239.662		0.61536	114.107		-0.35902	-20.2732
		0.33129	239.656		0.61933	114.094		-0.36695	-20.2728
		0.32335	239.651		0.62329	114.085		-0.37489	-20.2806
		0.31542	239.649		0.62726	114.077		-0.38282	-20.2748
		0.30749	239.644		0.63123	114.063		-0.39076	-20.2798
		0.29955	239.641		0.6352	114.058		-0.39869	-20.2817
		0.29162	239.632		0.63916	114.056		-0.40663	-20.2824
		0.28368	239.631		0.64313	114.046		-0.41456	-20.2878
		0.27575	239.626		0.6471	114.03		-0.4225	-20.2908
		0.26781	239.621		0.65106	114.026		-0.43043	-20.2929
		0.25988	239.617		0.65503	114.018		-0.43836	-20.2929
		0.25194	239.608		0.659	114.011		-0.4463	-20.2978
		0.24401	239.603		0.66297	114.002		-0.45423	-20.3005
		0.23607	239.598		0.66693	113.989		-0.46217	-20.3051
		0.22814	239.596		0.6709	113.98		-0.4701	-20.3063
		0.22021	239.59		0.67487	113.968		-0.47804	-20.3111
		0.21227	239.587		0.67884	113.948		-0.48597	-20.3053
		0.20434	239.58		0.6828	113.94		-0.49391	-20.31
		0.1964	239.573		0.68677	113.935		-0.50184	-20.315
		0.18847	239.568		0.69074	113.929		-0.50978	-20.3224
		0.18053	239.559		0.6947	113.917		-0.51771	-20.3211
		0.1726	239.552		0.69867	113.904		-0.52564	-20.3228
		0.16466	239.546		0.70264	113.902		-0.53358	-20.3265
		0.15673	239.541		0.70661	113.902		-0.54151	-20.3304
		0.14879	239.537		0.71057	113.896		-0.54945	-20.3337
		0.14086	239.531		0.71454	113.891		-0.55738	-20.3366
		0.13292	239.525		0.71851	113.887		-0.56532	-20.3418
		0.12499	239.521		0.72248	113.885		-0.57325	-20.349
		0.11706	239.512		0.72644	113.895		-0.58119	-20.3457
		0.10912	239.507		0.73041	113.901		-0.58912	-20.3563
		0.10119	239.497		0.73438	113.908		-0.59706	-20.3575
		0.09325	239.491		0.73834	113.92		-0.60499	-20.3681
		0.08532	239.485		0.74231	113.936		-0.61292	-20.3664
		0.07738	239.478		0.74628	113.944		-0.62086	-20.3659
		0.06945	239.469		0.75025	113.961		-0.62879	-20.3729
		0.06151	239.464		0.75421	113.979		-0.63673	-20.3817
		0.05358	239.457		0.75818	114		-0.64466	-20.3816
		0.04564	239.447		0.76215	114.013		-0.6526	-20.3893
		0.03771	239.44		0.76612	114.028		-0.66053	-20.3926
		0.02978	239.436		0.77008	114.056		-0.66847	-20.4007
		0.02184	239.426		0.77405	114.078		-0.6764	-20.4053
		0.01391	239.421		0.77802	114.107		-0.68434	-20.4081
		0.00597	239.41		0.78198	114.142		-0.69227	-20.417
		-0.00196	239.403		0.78595	114.177		-0.70021	-20.4166
		-0.0099	239.399		0.78992	114.212		-0.70814	-20.4263
		-0.01783	239.392		0.79389	114.246		-0.71607	-20.424
		-0.02577	239.386		0.79785	114.284		-0.72401	-20.4308
		-0.0337	239.378		0.80182	114.323		-0.73194	-20.4405
		-0.04164	239.37		0.80579	114.373		-0.73988	-20.44
		-0.04957	239.365		0.80976	114.422		-0.74781	-20.4503
		-0.0575	239.357		0.81372	114.461		-0.75575	-20.4559
		-0.06544	239.349		0.81769	114.505		-0.76368	-20.457
		-0.07337	239.34		0.82166	114.555		-0.77162	-20.47
		-0.08131	239.333		0.82563	114.596		-0.77955	-20.4695
		-0.08924	239.326		0.82959	114.654		-0.78749	-20.4813
		-0.09718	239.319		0.83356	114.71		-0.79542	-20.4872
		-0.10511	239.311		0.83753	114.756		-0.80335	-20.4941
		-0.11305	239.303		0.84149	114.809		-0.81129	-20.5012
		-0.12098	239.299		0.84546	114.861		-0.81922	-20.5097
		-0.12892	239.289		0.84943	114.914		-0.82716	-20.5197
		-0.13685	239.276		0.8534	114.968		-0.83509	-20.5283
		-0.14479	239.267		0.85736	115.028		-0.84303	-20.5343
		-0.15272	239.255		0.86133	115.091		-0.85096	-20.5361
		-0.16065	239.245		0.8653	115.157		-0.8589	-20.5486
		-0.16859	239.236		0.86927	115.234		-0.86683	-20.5607
		-0.17652	239.227		0.87323	115.309		-0.87477	-20.5672
		-0.18446	239.217		0.8772	115.389		-0.8827	-20.5762
		-0.19239	239.207		0.88117	115.478		-0.89063	-20.5862
		-0.20033	239.197		0.88513	115.569		-0.89857	-20.5974
		-0.20826	239.188		0.8891	115.669		-0.9065	-20.6112
		-0.2162	239.178		0.89307	115.77		-0.91444	-20.6194
		-0.22413	239.166		0.89704	115.87		-0.92237	-20.6345
		-0.23207	239.155		0.901	115.979		-0.93031	-20.644
		-0.24	239.143		0.90497	116.096		-0.93824	-20.6501
		-0.24793	239.13		0.90894	116.218		-0.94618	-20.6622
		-0.25587	239.124		0.91291	116.333		-0.95411	-20.6717
		-0.2638	239.114		0.91687	116.433		-0.96205	-20.6903
		-0.27174	239.104		0.92084	116.555		-0.96998	-20.7041
		-0.27967	239.093		0.92481	116.675		-0.97792	-20.7153
		-0.28761	239.083		0.92877	116.808		-0.98585	-20.7283
		-0.29554	239.073		0.93274	116.959		-0.99378	-20.7348
		-0.30348	239.06		0.93671	117.101		-1.00172	-20.7551
		-0.31141	239.051		0.94068	117.218		-1.00965	-20.7684
		-0.31935	239.037		0.94464	117.369		-1.01759	-20.7857
		-0.32728	239.028		0.94861	117.525		-1.02552	-20.803
		-0.33521	239.02		0.95258	117.715		-1.03346	-20.8194
		-0.34315	239.013		0.95655	117.931		-1.04139	-20.8324
		-0.35108	239.004		0.96051	118.177		-1.04933	-20.8557
		-0.35902	238.996		0.96448	118.479		-1.05726	-20.8747
		-0.36695	238.997		0.96845	118.795		-1.0652	-20.895
		-0.37489	238.989		0.97241	119.214		-1.07313	-20.9144
		-0.38282	238.981		0.97638	119.689		-1.08106	-20.9309
		-0.39076	238.981		0.98035	120.211		-1.089	-20.9546
		-0.39869	238.979		0.98432	120.864		-1.09693	-20.9805
		-0.40663	238.975		0.98828	121.559		-1.10487	-21.0086
		-0.41456	238.973		0.99225	122.354		-1.1128	-21.0315
		-0.4225	238.971		0.99622	123.222		-1.12074	-21.0596
		-0.43043	238.971		1.00019	124.207		-1.12867	-21.0851
		-0.43836	238.967		1.00415	125.308		-1.13661	-21.1114
		-0.4463	238.967		1.00812	126.544		-1.14454	-21.1455
		-0.45423	238.961		1.01209	127.974		-1.15248	-21.1715
		-0.46217	238.962		1.01605	129.654		-1.16041	-21.206
		-0.4701	238.961		1.02002	131.671		-1.16834	-21.2354
		-0.47804	238.959		1.02399	134.259		-1.17628	-21.2669
		-0.48597	238.956		1.02796	137.36		-1.18421	-21.2972
		-0.49391	238.949		1.03192	141.075		-1.19215	-21.3252
		-0.50184	238.948		1.02796	139.252		-1.20008	-21.3689
		-0.50978	238.946		1.02399	137.023		-1.20802	-21.3926
		-0.51771	238.94		1.02002	135.01		-1.21595	-21.4246
		-0.52564	238.936		1.01605	132.928		-1.22389	-21.4591
		-0.53358	238.93		1.01209	130.898		-1.23182	-21.4859
		-0.54151	238.923		1.00812	128.928		-1.23976	-21.5183
		-0.54945	238.914		1.00415	126.993		-1.24769	-21.5473
		-0.55738	238.904		1.00019	125.088		-1.25563	-21.5797
		-0.56532	238.897		0.99622	123.494		-1.26356	-21.609
		-0.57325	238.886		0.99225	121.896		-1.27149	-21.6384
		-0.58119	238.876		0.98828	120.484		-1.27943	-21.6708
		-0.58912	238.869		0.98432	119.14		-1.28736	-21.7118
		-0.59706	238.858		0.98035	117.983		-1.2953	-21.7645
		-0.60499	238.845		0.97638	116.959		-1.30323	-21.8198
		-0.61292	238.841		0.97241	116.064		-1.31117	-21.8738
		-0.62086	238.823		0.96845	115.251		-1.3191	-21.9421
		-0.62879	238.813		0.96448	114.52		-1.32704	-22.0155
		-0.63673	238.8		0.96051	113.863		-1.33497	-22.0894
		-0.64466	238.789		0.95655	113.228		-1.34291	-22.1546
		-0.6526	238.777		0.95258	112.614		-1.35084	-22.2129
		-0.66053	238.76		0.94861	112.007		-1.35877	-22.2643
		-0.66847	238.751		0.94464	111.396		-1.36671	-22.3006
		-0.6764	238.739		0.94068	110.774		-1.37464	-22.3265
		-0.68434	238.727		0.93671	110.154		-1.38258	-22.3447
		-0.69227	238.711		0.93274	109.549		-1.39051	-22.3529
		-0.70021	238.701		0.92877	108.962		-1.39845	-22.3516
		-0.70814	238.687		0.92481	108.403		-1.40638	-22.3455
		-0.71607	238.674		0.92084	107.908		-1.41432	-22.3429
		-0.72401	238.663		0.91687	107.456		-1.42225	-22.3382
		-0.73194	238.643		0.91291	107.065		-1.43019	-22.3494
		-0.73988	238.632		0.90894	106.711		-1.43812	-22.3498
		-0.74781	238.623		0.90497	106.432		-1.44605	-22.3567
		-0.75575	238.607		0.901	106.218		-1.45399	-22.3671
		-0.76368	238.592		0.89704	106.091		-1.46192	-22.3792
		-0.77162	238.581		0.89307	106.033		-1.46986	-22.393
		-0.77955	238.567		0.8891	106.039		-1.47779	-22.4181
		-0.78749	238.553		0.88513	106.083		-1.48573	-22.4375
		-0.79542	238.537		0.88117	106.22		-1.49366	-22.4604
		-0.80335	238.524		0.8772	106.415		-1.5016	-22.4868
		-0.81129	238.505		0.87323	106.603		-1.50953	-22.5174
		-0.81922	238.489		0.86927	106.866		-1.51747	-22.5533
		-0.82716	238.476		0.8653	107.093		-1.5254	-22.5952
		-0.83509	238.463		0.86133	107.355		-1.53333	-22.6431
		-0.84303	238.446		0.85736	107.596		-1.54127	-22.6846
		-0.85096	238.434		0.8534	107.835		-1.5492	-22.7317
		-0.8589	238.416		0.84943	108.053		-1.55714	-22.7926
		-0.86683	238.398		0.84546	108.259		-1.56507	-22.8492
		-0.87477	238.381		0.84149	108.443		-1.57301	-22.9144
		-0.8827	238.363		0.83753	108.604		-1.58094	-22.9757
		-0.89063	238.344		0.83356	108.784		-1.58888	-23.0435
		-0.89857	238.328		0.82959	108.904		-1.59681	-23.1191
		-0.9065	238.312		0.82563	109.016		-1.60475	-23.1926
		-0.91444	238.294		0.82166	109.098		-1.61268	-23.2764
		-0.92237	238.274		0.81769	109.181		-1.62062	-23.3619
		-0.93031	238.258		0.81372	109.244		-1.62855	-23.4466
		-0.93824	238.237		0.80976	109.288		-1.63648	-23.5381
		-0.94618	238.219		0.80579	109.32		-1.64442	-23.6345
		-0.95411	238.2		0.80182	109.347		-1.65235	-23.7386
		-0.96205	238.181		0.79785	109.368		-1.66029	-23.8578
		-0.96998	238.162		0.79389	109.378		-1.66822	-23.9666
		-0.97792	238.14		0.78992	109.379		-1.67616	-24.0885
		-0.98585	238.125		0.78595	109.381		-1.68409	-24.2098
		-0.99378	238.11		0.78198	109.374		-1.69203	-24.3351
		-1.00172	238.091		0.77802	109.365		-1.69996	-24.4629
		-1.00965	238.072		0.77405	109.36		-1.7079	-24.5938
		-1.01759	238.052		0.77008	109.343		-1.71583	-24.723
		-1.02552	238.036		0.76612	109.307		-1.72376	-24.8422
		-1.03346	238.017		0.76215	109.3		-1.7317	-24.9701
		-1.04139	237.996		0.75818	109.279		-1.73963	-25.091
		-1.04933	237.977		0.75421	109.245		-1.74757	-25.2107
		-1.05726	237.956		0.75025	109.25		-1.7555	-25.332
		-1.0652	237.937		0.74628	109.231		-1.76344	-25.4482
		-1.07313	237.918		0.74231	109.234		-1.77137	-25.5679
		-1.08106	237.898		0.73834	109.207		-1.77931	-25.6789
		-1.089	237.871		0.73438	109.203		-1.78724	-25.7981
		-1.09693	237.858		0.73041	109.203		-1.79518	-25.9191
		-1.10487	237.83		0.72644	109.211		-1.80311	-26.0409
		-1.1128	237.805		0.72248	109.212		-1.81104	-26.1614
		-1.12074	237.78		0.71851	109.233		-1.81898	-26.278
		-1.12867	237.755		0.71454	109.244		-1.82691	-26.4011
		-1.13661	237.73		0.71057	109.268		-1.83485	-26.5415
		-1.14454	237.704		0.70661	109.302		-1.84278	-26.6953
		-1.15248	237.676		0.70264	109.337		-1.85072	-26.881
		-1.16041	237.648		0.69867	109.348		-1.85865	-27.0711
		-1.16834	237.619		0.6947	109.371		-1.86659	-27.3
		-1.17628	237.588		0.69074	109.402		-1.87452	-27.529
		-1.18421	237.554		0.68677	109.446		-1.88246	-27.7838
		-1.19215	237.521		0.6828	109.459		-1.89039	-28.0559
		-1.20008	237.485		0.67884	109.504		-1.89833	-28.3022
		-1.20802	237.447		0.67487	109.526		-1.90626	-28.5397
		-1.21595	237.399		0.6709	109.547		-1.91419	-28.7471
		-1.22389	237.358		0.66693	109.566		-1.92213	-28.9242
		-1.23182	237.31		0.66297	109.605		-1.93006	-29.0797
		-1.23976	237.258		0.659	109.624		-1.938	-29.2093
		-1.24769	237.206		0.65503	109.649		-1.94593	-29.3389
		-1.25563	237.146		0.65106	109.677		-1.95387	-29.4684
		-1.26356	237.089		0.6471	109.687		-1.9618	-29.598
		-1.27149	237.038		0.64313	109.71		-1.96974	-29.7319
		-1.27943	236.982		0.63916	109.735		-1.97767	-29.8831
		-1.28736	236.933		0.6352	109.749		-1.98561	-30.0386
		-1.2953	236.889		0.63123	109.766		-1.99354	-30.233
		-1.30323	236.848		0.62726	109.781		-2.00147	-30.4317
		-1.31117	236.82		0.62329	109.804		-2.00941	-30.6995
		-1.3191	236.795		0.61933	109.826		-2.01734	-31.0235
		-1.32704	236.772		0.61536	109.847		-2.02528	-31.4338
		-1.33497	236.759		0.61139	109.866		-2.03321	-31.9479
		-1.34291	236.745		0.60742	109.887		-2.04115	-32.6303
		-1.35084	236.729		0.60346	109.892		-2.04908	-33.5375
		-1.35877	236.716		0.59949	109.912		-2.05702	-34.7383
		-1.36671	236.705		0.59552	109.917		-2.06495	-36.3236
		-1.37464	236.693		0.59156	109.936		-2.07289	-38.3667
		-1.38258	236.678		0.58759	109.959		-2.08082	-40.8936
		-1.39051	236.665		0.58362	109.946		-2.08875	-43.8482
		-1.39845	236.65		0.57965	109.974		-2.09669	-47.036
		-1.40638	236.636		0.57569	109.976		-2.10462	-50.1547
		-1.41432	236.616		0.57172	109.985		-2.11256	-52.8847
		-1.42225	236.598		0.56775	109.999		-2.10462	-46.3147
		-1.43019	236.577		0.56378	110.006		-2.09669	-41.6409
		-1.43812	236.555		0.55982	110.013		-2.08875	-38.0211
		-1.44605	236.53		0.55585	110.003		-2.08082	-35.1659
		-1.45399	236.504		0.55188	110.002		-2.07289	-32.9154
		-1.46192	236.476		0.54792	110.011		-2.06495	-31.1531
		-1.46986	236.451		0.54395	110.016		-2.05702	-29.7924
		-1.47779	236.423		0.53998	110.003		-2.04908	-28.7298
		-1.48573	236.391		0.53601	110.005		-2.04115	-27.9091
		-1.49366	236.359		0.53205	110.004		-2.03321	-27.2568
		-1.5016	236.326		0.52808	109.998		-2.02528	-26.7298
		-1.50953	236.294		0.52411	109.995		-2.01734	-26.3074
		-1.51747	236.257		0.52014	109.988		-2.00941	-25.9454
		-1.5254	236.217		0.51618	109.981		-2.00147	-25.6227
		-1.53333	236.182		0.51221	109.984		-1.99354	-25.3433
		-1.54127	236.143		0.50824	109.991		-1.98561	-25.0923
		-1.5492	236.105		0.50427	109.989		-1.97767	-24.8647
		-1.55714	236.07		0.50031	109.963		-1.96974	-24.647
		-1.56507	236.035		0.49634	109.959		-1.9618	-24.4431
		-1.57301	235.994		0.49237	109.957		-1.95387	-24.2465
		-1.58094	235.964		0.48841	109.955		-1.94593	-24.0582
		-1.58888	235.923		0.48444	109.938		-1.938	-23.8815
		-1.59681	235.882		0.48047	109.937		-1.93006	-23.7019
		-1.60475	235.841		0.4765	109.929		-1.92213	-23.5338
		-1.61268	235.803		0.47254	109.924		-1.91419	-23.3619
		-1.62062	235.759		0.46857	109.921		-1.90626	-23.2029
		-1.62855	235.718		0.4646	109.912		-1.89833	-23.05
		-1.63648	235.681		0.46063	109.896		-1.89039	-22.9088
		-1.64442	235.636		0.45667	109.889		-1.88246	-22.784
		-1.65235	235.588		0.4527	109.877		-1.87452	-22.6587
		-1.66029	235.537		0.44873	109.875		-1.86659	-22.5494
		-1.66822	235.491		0.44477	109.866		-1.85865	-22.4518
		-1.67616	235.439		0.4408	109.864		-1.85072	-22.3585
		-1.68409	235.383		0.43683	109.863		-1.84278	-22.2781
		-1.69203	235.325		0.43286	109.863		-1.83485	-22.1999
		-1.69996	235.258		0.4289	109.863		-1.82691	-22.1295
		-1.7079	235.188		0.42493	109.859		-1.81898	-22.0626
		-1.71583	235.117		0.42096	109.851		-1.81104	-21.9974
		-1.72376	235.036		0.41699	109.852		-1.80311	-21.9382
		-1.7317	234.95		0.41303	109.858		-1.79518	-21.8777
		-1.73963	234.853		0.40906	109.851		-1.78724	-21.8263
		-1.74757	234.743		0.40509	109.853		-1.77931	-21.7727
		-1.7555	234.629		0.40113	109.853		-1.77137	-21.7097
		-1.76344	234.491		0.39716	109.847		-1.76344	-21.6673
		-1.77137	234.345		0.39319	109.842		-1.7555	-21.6125
		-1.77931	234.18		0.38922	109.859		-1.74757	-21.5663
		-1.78724	234.007		0.38526	109.858		-1.73963	-21.5149
		-1.79518	233.817		0.38129	109.86		-1.7317	-21.4686
		-1.80311	233.619		0.37732	109.865		-1.72376	-21.422
		-1.81104	233.421		0.37335	109.863		-1.71583	-21.3727
		-1.81898	233.214		0.36939	109.863		-1.7079	-21.3334
		-1.82691	233.033		0.36542	109.87		-1.69996	-21.2894
		-1.83485	232.86		0.36145	109.875		-1.69203	-21.2414
		-1.84278	232.704		0.35749	109.876		-1.68409	-21.2008
		-1.85072	232.583		0.35352	109.877		-1.67616	-21.1525
		-1.85865	232.48		0.34955	109.882		-1.66822	-21.1153
		-1.86659	232.415		0.34558	109.886		-1.66029	-21.0795
		-1.87452	232.359		0.34162	109.891		-1.65235	-21.0397
		-1.88246	232.328		0.33765	109.895		-1.64442	-21.0017
		-1.89039	232.298		0.33368	109.897		-1.63648	-20.9654
		-1.89833	232.268		0.32971	109.891		-1.62855	-20.9335
		-1.90626	232.242		0.32575	109.895		-1.62062	-20.8959
		-1.91419	232.216		0.32178	109.89		-1.61268	-20.8695
		-1.92213	232.19		0.31781	109.882		-1.60475	-20.8376
		-1.93006	232.169		0.31385	109.877		-1.59681	-20.806
		-1.938	232.143		0.30988	109.878		-1.58888	-20.7827
		-1.94593	232.113		0.30591	109.875		-1.58094	-20.7529
		-1.95387	232.078		0.30194	109.878		-1.57301	-20.7287
		-1.9618	232.043		0.29798	109.876		-1.56507	-20.7084
		-1.96974	232		0.29401	109.871		-1.55714	-20.6834
		-1.97767	231.94		0.29004	109.867		-1.5492	-20.6531
		-1.98561	231.875		0.28607	109.869		-1.54127	-20.6358
		-1.99354	231.806		0.28211	109.854		-1.53333	-20.6199
		-2.00147	231.728		0.27814	109.854		-1.5254	-20.5974
		-2.00941	231.642		0.27417	109.846		-1.51747	-20.5797
		-2.01734	231.555		0.27021	109.845		-1.50953	-20.5654
		-2.02528	231.465		0.26624	109.831		-1.5016	-20.5469
		-2.03321	231.378		0.26227	109.824		-1.49366	-20.5335
		-2.04115	231.287		0.2583	109.831		-1.48573	-20.5179
		-2.04908	231.205		0.25434	109.823		-1.47779	-20.5067
		-2.05702	231.119		0.25037	109.814		-1.46986	-20.4933
		-2.06495	231.037		0.2464	109.81		-1.46192	-20.476
		-2.07289	230.964		0.24243	109.809		-1.45399	-20.4626
		-2.08082	230.89		0.23847	109.797		-1.44605	-20.4484
		-2.08875	230.808		0.2345	109.795		-1.43812	-20.4445
		-2.09669	230.73		0.23053	109.782		-1.43019	-20.4301
		-2.10462	230.648		0.22656	109.782		-1.42225	-20.416
		-2.11256	230.566		0.2226	109.778		-1.41432	-20.4061
		-2.12049	230.475		0.21863	109.768		-1.40638	-20.3942
		-2.12843	230.376		0.21466	109.775		-1.39845	-20.3823
		-2.13636	230.277		0.2107	109.77		-1.39051	-20.3706
		-2.1443	230.169		0.20673	109.776		-1.38258	-20.3557
		-2.15223	230.048		0.20276	109.779		-1.37464	-20.344
		-2.16017	229.918		0.19879	109.778		-1.36671	-20.3255
		-2.1681	229.78		0.19483	109.773		-1.35877	-20.3139
		-2.17604	229.629		0.19086	109.777		-1.35084	-20.3007
		-2.18397	229.473		0.18689	109.78		-1.34291	-20.2856
		-2.1919	229.313		0.18292	109.781		-1.33497	-20.2759
		-2.19984	229.123		0.17896	109.781		-1.32704	-20.253
		-2.20777	228.933		0.17499	109.778		-1.3191	-20.242
		-2.21571	228.735		0.17102	109.773		-1.31117	-20.2326
		-2.22364	228.519		0.16706	109.788		-1.30323	-20.2217
		-2.23158	228.272		0.16309	109.79		-1.2953	-20.2117
		-2.23951	228.009		0.15912	109.792		-1.28736	-20.2007
		-2.24745	227.707		0.15515	109.798		-1.27943	-20.1946
		-2.25538	227.378		0.15119	109.8		-1.27149	-20.1841
		-2.26332	226.994		0.14722	109.802		-1.26356	-20.1794
		-2.27125	226.588		0.14325	109.81		-1.25563	-20.1763
		-2.27918	226.126		0.13928	109.812		-1.24769	-20.165
		-2.28712	225.607		0.13532	109.816		-1.23976	-20.1608
		-2.29505	225.028		0.13135	109.819		-1.23182	-20.1539
		-2.30299	224.32		0.12738	109.817		-1.22389	-20.1419
		-2.31092	223.573		0.12342	109.817		-1.21595	-20.1452
		-2.31886	222.674		0.11945	109.824		-1.20802	-20.1387
		-2.32679	221.672		0.11548	109.836		-1.20008	-20.1328
		-2.33473	220.48		0.11151	109.836		-1.19215	-20.1254
		-2.34266	219.128		0.10755	109.836		-1.18421	-20.1212
		-2.3506	217.517		0.10358	109.838		-1.17628	-20.1178
		-2.35853	215.651		0.09961	109.834		-1.16834	-20.1109
		-2.36646	213.478		0.09564	109.832		-1.16041	-20.1087
		-2.3744	211.007		0.09168	109.822		-1.15248	-20.103
		-2.38233	208.208		0.08771	109.826		-1.14454	-20.0986
		-2.39027	205.137		0.08374	109.819		-1.13661	-20.0953
		-2.3982	201.699		0.07978	109.82		-1.12867	-20.0917
		-2.40614	197.949		0.07581	109.821		-1.12074	-20.0901
		-2.41407	193.781		0.07184	109.819		-1.1128	-20.0879
		-2.42201	189.362		0.06787	109.809		-1.10487	-20.0831
		-2.42994	184.092		0.06391	109.816		-1.09693	-20.0755
		-2.43788	177.954		0.05994	109.811		-1.089	-20.0757
		-2.44581	170.114		0.05597	109.807		-1.08106	-20.0746
		-2.43788	183.604		0.052	109.805		-1.07313	-20.0712
		-2.42994	193.824		0.04804	109.792		-1.0652	-20.0684
		-2.42201	201.651		0.04407	109.791		-1.05726	-20.0668
		-2.41407	207.768		0.0401	109.78		-1.04933	-20.0639
		-2.40614	212.653		0.03614	109.779		-1.04139	-20.0619
		-2.3982	216.718		0.03217	109.774		-1.03346	-20.0594
		-2.39027	220.018		0.0282	109.766		-1.02552	-20.0606
		-2.38233	222.752		0.02423	109.765		-1.01759	-20.0564
		-2.3744	224.998		0.02027	109.76		-1.00965	-20.0512
		-2.36646	226.838		0.0163	109.758		-1.00172	-20.0476
		-2.35853	228.389		0.01233	109.756		-0.99378	-20.0436
		-2.3506	229.689		0.00836	109.745		-0.98585	-20.0511
		-2.34266	230.808		0.0044	109.741		-0.97792	-20.0429
		-2.33473	231.754		0.000429688	109.735		-0.96998	-20.041
		-2.32679	232.523		-0.00354	109.74		-0.96205	-20.0397
		-2.31886	233.249		-0.0075	109.731		-0.95411	-20.0362
		-2.31092	233.925		-0.01147	109.731		-0.94618	-20.0339
		-2.30299	234.546		-0.01544	109.739		-0.93824	-20.0309
		-2.29505	235.125		-0.01941	109.734		-0.93031	-20.0303
		-2.28712	235.675		-0.02337	109.74		-0.92237	-20.0275
		-2.27918	236.192		-0.02734	109.739		-0.91444	-20.0236
		-2.27125	236.678		-0.03131	109.741		-0.9065	-20.0243
		-2.26332	237.134		-0.03528	109.732		-0.89857	-20.0216
		-2.25538	237.566		-0.03924	109.74		-0.89063	-20.0219
		-2.24745	237.994		-0.04321	109.741		-0.8827	-20.0222
		-2.23951	238.472		-0.04718	109.739		-0.87477	-20.0121
		-2.23158	239.016		-0.05115	109.743		-0.86683	-20.0133
		-2.22364	239.571		-0.05511	109.748		-0.8589	-20.0124
		-2.21571	240.029		-0.05908	109.746		-0.85096	-20.0095
		-2.20777	240.397		-0.06305	109.754		-0.84303	-20.0086
		-2.19984	240.682		-0.06701	109.759		-0.83509	-20.0053
		-2.1919	240.895		-0.07098	109.762		-0.82716	-20.0041
		-2.18397	241.01		-0.07495	109.766		-0.81922	-20.0003
		-2.17604	241.026		-0.07892	109.767		-0.81129	-20.0003
		-2.1681	240.925		-0.08288	109.773		-0.80335	-19.9993
		-2.16017	240.749		-0.08685	109.782		-0.79542	-19.9956
		-2.15223	240.5		-0.09082	109.78		-0.78749	-19.994
		-2.1443	240.275		-0.09479	109.788		-0.77955	-19.9876
		-2.13636	240.064		-0.09875	109.784		-0.77162	-19.9816
		-2.12843	239.89		-0.10272	109.791		-0.76368	-19.9876
		-2.12049	239.736		-0.10669	109.796		-0.75575	-19.981
		-2.11256	239.626		-0.11065	109.803		-0.74781	-19.9794
		-2.10462	239.541		-0.11462	109.807		-0.73988	-19.9743
		-2.09669	239.486		-0.11859	109.81		-0.73194	-19.9702
		-2.08875	239.448		-0.12256	109.803		-0.72401	-19.9669
		-2.08082	239.435		-0.12652	109.803		-0.71607	-19.9641
		-2.07289	239.415		-0.13049	109.803		-0.70814	-19.9618
		-2.06495	239.411		-0.13446	109.8		-0.70021	-19.9564
		-2.05702	239.422		-0.13843	109.797		-0.69227	-19.9521
		-2.04908	239.426		-0.14239	109.797		-0.68434	-19.9483
		-2.04115	239.446		-0.14636	109.796		-0.6764	-19.9441
		-2.03321	239.466		-0.15033	109.792		-0.66847	-19.9421
		-2.02528	239.47		-0.15429	109.792		-0.66053	-19.9404
		-2.01734	239.507		-0.15826	109.79		-0.6526	-19.9348
		-2.00941	239.523		-0.16223	109.787		-0.64466	-19.9273
		-2.00147	239.562		-0.1662	109.783		-0.63673	-19.9251
		-1.99354	239.587		-0.17016	109.781		-0.62879	-19.923
		-1.98561	239.622		-0.17413	109.773		-0.62086	-19.9159
		-1.97767	239.656		-0.1781	109.768		-0.61292	-19.912
		-1.96974	239.71		-0.18207	109.762		-0.60499	-19.9083
		-1.9618	239.773		-0.18603	109.761		-0.59706	-19.9031
		-1.95387	239.847		-0.19	109.749		-0.58912	-19.8997
		-1.94593	239.904		-0.19397	109.748		-0.58119	-19.8929
		-1.938	239.933		-0.19793	109.742		-0.57325	-19.8903
		-1.93006	239.924		-0.2019	109.73		-0.56532	-19.8838
		-1.92213	239.915		-0.20587	109.728		-0.55738	-19.8771
		-1.91419	239.914		-0.20984	109.726		-0.54945	-19.8695
		-1.90626	239.918		-0.2138	109.724		-0.54151	-19.8623
		-1.89833	239.948		-0.21777	109.714		-0.53358	-19.8646
		-1.89039	239.965		-0.22174	109.711		-0.52564	-19.8526
		-1.88246	240.012		-0.22571	109.707		-0.51771	-19.8457
		-1.87452	240.054		-0.22967	109.699		-0.50978	-19.8412
		-1.86659	240.094		-0.23364	109.7		-0.50184	-19.8336
		-1.85865	240.142		-0.23761	109.698		-0.49391	-19.8275
		-1.85072	240.182		-0.24157	109.701		-0.48597	-19.8195
		-1.84278	240.226		-0.24554	109.696		-0.47804	-19.8141
		-1.83485	240.266		-0.24951	109.702		-0.4701	-19.8071
		-1.82691	240.309		-0.25348	109.699		-0.46217	-19.7978
		-1.81898	240.333		-0.25744	109.693		-0.45423	-19.7918
		-1.81104	240.359		-0.26141	109.696		-0.4463	-19.7838
		-1.80311	240.39		-0.26538	109.692		-0.43836	-19.7776
		-1.79518	240.404		-0.26935	109.692		-0.43043	-19.7756
		-1.78724	240.406		-0.27331	109.691		-0.4225	-19.7609
		-1.77931	240.434		-0.27728	109.693		-0.41456	-19.7537
		-1.77137	240.444		-0.28125	109.693		-0.40663	-19.747
		-1.76344	240.458		-0.28521	109.692		-0.39869	-19.74
		-1.7555	240.453		-0.28918	109.699		-0.39076	-19.7324
		-1.74757	240.466		-0.29315	109.705		-0.38282	-19.7236
		-1.73963	240.477		-0.29712	109.701		-0.37489	-19.7192
		-1.7317	240.472		-0.30108	109.705		-0.36695	-19.7083
		-1.72376	240.486		-0.30505	109.697		-0.35902	-19.7011
		-1.71583	240.488		-0.30902	109.704		-0.35108	-19.6934
		-1.7079	240.491		-0.31299	109.708		-0.34315	-19.6852
		-1.69996	240.486		-0.31695	109.711		-0.33521	-19.6771
		-1.69203	240.483		-0.32092	109.716		-0.32728	-19.6686
		-1.68409	240.482		-0.32489	109.715		-0.31935	-19.6572
		-1.67616	240.476		-0.32885	109.715		-0.31141	-19.6499
		-1.66822	240.472		-0.33282	109.715		-0.30348	-19.6459
		-1.66029	240.475		-0.33679	109.723		-0.29554	-19.6351
		-1.65235	240.464		-0.34076	109.724		-0.28761	-19.6261
		-1.64442	240.467		-0.34472	109.724		-0.27967	-19.6175
		-1.63648	240.462		-0.34869	109.722		-0.27174	-19.6076
		-1.62855	240.464		-0.35266	109.719		-0.2638	-19.5982
		-1.62062	240.462		-0.35663	109.714		-0.25587	-19.5906
		-1.61268	240.462		-0.36059	109.712		-0.24793	-19.5809
		-1.60475	240.447		-0.36456	109.706		-0.24	-19.5707
		-1.59681	240.448		-0.36853	109.706		-0.23207	-19.5604
		-1.58888	240.439		-0.3725	109.704		-0.22413	-19.5487
		-1.58094	240.441		-0.37646	109.698		-0.2162	-19.5412
		-1.57301	240.437		-0.38043	109.705		-0.20826	-19.5296
		-1.56507	240.436		-0.3844	109.696		-0.20033	-19.5212
		-1.55714	240.431		-0.38836	109.69		-0.19239	-19.5071
		-1.5492	240.423		-0.39233	109.685		-0.18446	-19.4916
		-1.54127	240.419		-0.3963	109.681		-0.17652	-19.4855
		-1.53333	240.408		-0.40027	109.675		-0.16859	-19.4683
		-1.5254	240.403		-0.40423	109.666		-0.16065	-19.4549
		-1.51747	240.395		-0.4082	109.662		-0.15272	-19.4402
		-1.50953	240.393		-0.41217	109.651		-0.14479	-19.4216
		-1.5016	240.396		-0.41614	109.648		-0.13685	-19.4039
		-1.49366	240.385		-0.4201	109.644		-0.12892	-19.384
		-1.48573	240.385		-0.42407	109.633		-0.12098	-19.3659
		-1.47779	240.383		-0.42804	109.629		-0.11305	-19.3477
		-1.46986	240.375		-0.432	109.615		-0.10511	-19.3244
		-1.46192	240.379		-0.43597	109.615		-0.09718	-19.3071
		-1.45399	240.373		-0.43994	109.604		-0.08924	-19.2886
		-1.44605	240.374		-0.44391	109.599		-0.08131	-19.2722
		-1.43812	240.377		-0.44787	109.597		-0.07337	-19.2691
		-1.43019	240.375		-0.45184	109.586		-0.06544	-19.2562
		-1.42225	240.377		-0.45581	109.584		-0.0575	-19.2467
		-1.41432	240.374		-0.45978	109.572		-0.04957	-19.2354
		-1.40638	240.377		-0.46374	109.578		-0.04164	-19.2264
		-1.39845	240.385		-0.46771	109.572		-0.0337	-19.2199
		-1.39051	240.385		-0.47168	109.571		-0.02577	-19.2065
		-1.38258	240.387		-0.47564	109.565		-0.01783	-19.1992
		-1.37464	240.39		-0.47961	109.564		-0.0099	-19.1866
		-1.36671	240.4		-0.48358	109.565		-0.00196	-19.1763
		-1.35877	240.402		-0.48755	109.563		0.00597	-19.1672
		-1.35084	240.407		-0.49151	109.564		0.01391	-19.1551
		-1.34291	240.415		-0.49548	109.558		0.02184	-19.1465
		-1.33497	240.419		-0.49945	109.552		0.02978	-19.137
		-1.32704	240.427		-0.50342	109.552		0.03771	-19.1266
		-1.3191	240.432		-0.50738	109.558		0.04564	-19.1067
		-1.31117	240.44		-0.51135	109.557		0.05358	-19.0933
		-1.30323	240.45		-0.51532	109.556		0.06151	-19.0851
		-1.2953	240.453		-0.51928	109.557		0.06945	-19.0665
		-1.28736	240.465		-0.52325	109.554		0.07738	-19.0545
		-1.27943	240.476		-0.52722	109.555		0.08532	-19.0393
		-1.27149	240.475		-0.53119	109.563		0.09325	-19.0225
		-1.26356	240.482		-0.53515	109.558		0.10119	-19.0091
		-1.25563	240.485		-0.53912	109.561		0.10912	-18.9901
		-1.24769	240.489		-0.54309	109.565		0.11706	-18.9754
		-1.23976	240.495		-0.54706	109.565		0.12499	-18.9586
		-1.23182	240.5		-0.55102	109.563		0.13292	-18.9391
		-1.22389	240.506		-0.55499	109.553		0.14086	-18.9205
		-1.21595	240.512		-0.55896	109.554		0.14879	-18.8942
		-1.20802	240.518		-0.56292	109.557		0.15673	-18.8756
		-1.20008	240.523		-0.56689	109.556		0.16466	-18.8627
		-1.19215	240.525		-0.57086	109.564		0.1726	-18.8376
		-1.18421	240.532		-0.57483	109.554		0.18053	-18.8147
		-1.17628	240.538		-0.57879	109.547		0.18847	-18.791
		-1.16834	240.545		-0.58276	109.537		0.1964	-18.7681
		-1.16041	240.555		-0.58673	109.541		0.20434	-18.7456
		-1.15248	240.556		-0.5907	109.536		0.21227	-18.718
		-1.14454	240.563		-0.59466	109.534		0.22021	-18.6946
		-1.13661	240.565		-0.59863	109.529		0.22814	-18.6674
		-1.12867	240.568		-0.6026	109.523		0.23607	-18.6398
		-1.12074	240.569		-0.60656	109.517		0.24401	-18.6091
		-1.1128	240.571		-0.61053	109.514		0.25194	-18.5793
		-1.10487	240.576		-0.6145	109.511		0.25988	-18.5508
		-1.09693	240.582		-0.61847	109.5		0.26781	-18.5167
		-1.089	240.586		-0.62243	109.494		0.27575	-18.4847
		-1.08106	240.589		-0.6264	109.494		0.28368	-18.435
		-1.07313	240.594		-0.63037	109.486		0.29162	-18.3961
		-1.0652	240.596		-0.63434	109.476		0.29955	-18.3569
		-1.05726	240.603		-0.6383	109.461		0.30749	-18.3072
		-1.04933	240.608		-0.64227	109.461		0.31542	-18.2553
		-1.04139	240.616		-0.64624	109.461		0.32335	-18.1962
		-1.03346	240.619		-0.65021	109.448		0.33129	-18.1327
		-1.02552	240.631		-0.65417	109.437		0.33922	-18.0601
		-1.01759	240.636		-0.65814	109.433		0.34716	-17.9819
		-1.00965	240.638		-0.66211	109.428		0.35509	-17.8964
		-1.00172	240.646		-0.66607	109.421		0.36303	-17.7966
		-0.99378	240.651		-0.67004	109.417		0.37096	-17.683
		-0.98585	240.66		-0.67401	109.411		0.3789	-17.559
		-0.97792	240.668		-0.67798	109.397		0.38683	-17.4113
		-0.96998	240.673		-0.68194	109.392		0.39477	-17.2545
		-0.96205	240.684		-0.68591	109.391		0.4027	-17.0869
		-0.95411	240.692		-0.68988	109.386		0.41063	-16.8917
		-0.94618	240.698		-0.69385	109.377		0.41857	-16.677
		-0.93824	240.708		-0.69781	109.383		0.4265	-16.4472
		-0.93031	240.715		-0.70178	109.377		0.43444	-16.21
		-0.92237	240.726		-0.70575	109.374		0.44237	-15.9565
		-0.91444	240.734		-0.70971	109.375		0.45031	-15.6964
		-0.9065	240.743		-0.71368	109.37		0.45824	-15.4433
		-0.89857	240.752		-0.71765	109.363		0.46618	-15.182
		-0.89063	240.755		-0.72162	109.364		0.47411	-14.9297
		-0.8827	240.769		-0.72558	109.356		0.48205	-14.6697
		-0.87477	240.778		-0.72955	109.358		0.48998	-14.4192
		-0.86683	240.788		-0.73352	109.358		0.49792	-14.1781
		-0.8589	240.801		-0.73749	109.354		0.50585	-13.928
		-0.85096	240.808		-0.74145	109.349		0.51378	-13.6969
		-0.84303	240.82		-0.74542	109.341		0.52172	-13.4559
		-0.83509	240.83		-0.74939	109.35		0.52965	-13.2183
		-0.82716	240.841		-0.75335	109.345		0.53759	-13.011
		-0.81922	240.853		-0.75732	109.352		0.54552	-12.8252
		-0.81129	240.863		-0.76129	109.346		0.55346	-12.6697
		-0.80335	240.872		-0.76526	109.346		0.56139	-12.5402
		-0.79542	240.884		-0.76922	109.345		0.56933	-12.4408
		-0.78749	240.898		-0.77319	109.341		0.57726	-12.376
		-0.77955	240.911		-0.77716	109.34		0.5852	-12.3242
		-0.77162	240.921		-0.78113	109.331		0.59313	-12.2982
		-0.76368	240.936		-0.78509	109.333		0.60106	-12.2767
		-0.75575	240.949		-0.78906	109.336		0.609	-12.268
		-0.74781	240.958		-0.79303	109.331		0.61693	-12.2507
		-0.73988	240.972		-0.79699	109.329		0.62487	-12.2335
		-0.73194	240.984		-0.80096	109.326		0.6328	-12.2205
		-0.72401	240.998		-0.80493	109.319		0.64074	-12.1946
		-0.71607	241.012		-0.8089	109.31		0.64867	-12.1859
		-0.70814	241.023		-0.81286	109.302		0.65661	-12.16
		-0.70021	241.041		-0.81683	109.295		0.66454	-12.1255
		-0.69227	241.054		-0.8208	109.289		0.67248	-12.0996
		-0.68434	241.07		-0.82477	109.277		0.68041	-12.0607
		-0.6764	241.086		-0.82873	109.272		0.68834	-12.0304
		-0.66847	241.1		-0.8327	109.267		0.69628	-12.0002
		-0.66053	241.116		-0.83667	109.254		0.70421	-11.9613
		-0.6526	241.133		-0.84063	109.25		0.71215	-11.9311
		-0.64466	241.15		-0.8446	109.244		0.72008	-11.8879
		-0.63673	241.169		-0.84857	109.229		0.72802	-11.8533
		-0.62879	241.181		-0.85254	109.226		0.73595	-11.8188
		-0.62086	241.202		-0.8565	109.217		0.74389	-11.7842
		-0.61292	241.222		-0.86047	109.2		0.75182	-11.7583
		-0.60499	241.24		-0.86444	109.189		0.75976	-11.7281
		-0.59706	241.259		-0.86841	109.182		0.76769	-11.7022
		-0.58912	241.28		-0.87237	109.174		0.77563	-11.659
		-0.58119	241.301		-0.87634	109.168		0.78356	-11.6244
		-0.57325	241.32		-0.88031	109.157		0.79149	-11.5899
		-0.56532	241.342		-0.88427	109.142		0.79943	-11.5466
		-0.55738	241.363		-0.88824	109.129		0.80736	-11.5035
		-0.54945	241.384		-0.89221	109.118		0.8153	-11.443
		-0.54151	241.406		-0.89618	109.106		0.82323	-11.3868
		-0.53358	241.427		-0.90014	109.1		0.83117	-11.3264
		-0.52564	241.452		-0.90411	109.089		0.8391	-11.2702
		-0.51771	241.476		-0.90808	109.08		0.84704	-11.2184
		-0.50978	241.5		-0.91205	109.07		0.85497	-11.1665
		-0.50184	241.524		-0.91601	109.06		0.86291	-11.1061
		-0.49391	241.55		-0.91998	109.058		0.87084	-11.0542
		-0.48597	241.572		-0.92395	109.051		0.87877	-10.9894
		-0.47804	241.599		-0.92792	109.048		0.88671	-10.929
		-0.4701	241.622		-0.93188	109.036		0.89464	-10.8642
		-0.46217	241.647		-0.93585	109.032		0.90258	-10.8037
		-0.45423	241.673		-0.93982	109.026		0.91051	-10.7259
		-0.4463	241.7		-0.94378	109.022		0.91845	-10.6439
		-0.43836	241.727		-0.94775	109.017		0.92638	-10.5704
		-0.43043	241.754		-0.95172	109.006		0.93432	-10.4797
		-0.4225	241.781		-0.95569	109.005		0.94225	-10.389
		-0.41456	241.804		-0.95965	108.997		0.95019	-10.2983
		-0.40663	241.828		-0.96362	108.993		0.95812	-10.2076
		-0.39869	241.857		-0.96759	108.981		0.96605	-10.1126
		-0.39076	241.882		-0.97156	108.981		0.97399	-10.0132
		-0.38282	241.911		-0.97552	108.976		0.98192	-9.9139
		-0.37489	241.938		-0.97949	108.97		0.98986	-9.8102
		-0.36695	241.958		-0.98346	108.967		0.99779	-9.7022
		-0.35902	241.988		-0.98742	108.972		1.00573	-9.5899
		-0.35108	242.015		-0.99139	108.965		1.01366	-9.4646
		-0.34315	242.046		-0.99536	108.962		1.0216	-9.3178
		-0.33521	242.073		-0.99933	108.954		1.02953	-9.1536
		-0.32728	242.102		-1.00329	108.954		1.03747	-8.9895
		-0.31935	242.13		-1.00726	108.944		1.0454	-8.8253
		-0.31141	242.158		-1.01123	108.94		1.05333	-8.6612
		-0.30348	242.19		-1.0152	108.934		1.06127	-8.4884
		-0.29554	242.216		-1.01916	108.929		1.0692	-8.3156
		-0.28761	242.248		-1.02313	108.926		1.07714	-8.1256
		-0.27967	242.278		-1.0271	108.918		1.08507	-7.8923
		-0.27174	242.308		-1.03106	108.906		1.09301	-7.5252
		-0.2638	242.342		-1.03503	108.897		1.10094	-6.9334
		-0.25587	242.376		-1.039	108.892		1.10888	-6.0306
		-0.24793	242.407		-1.04297	108.873		1.11681	-4.7563
		-0.24	242.443		-1.04693	108.861		1.12475	-3.089
		-0.23207	242.478		-1.0509	108.85		1.13268	-0.886
		-0.22413	242.51		-1.05487	108.832		1.14062	1.9951
		-0.2162	242.544		-1.05884	108.811		1.14855	6.1246
		-0.20826	242.579		-1.0628	108.807		1.15648	12.3145
		-0.20033	242.616		-1.06677	108.784		1.16442	21.865
		-0.19239	242.652		-1.07074	108.772		1.15648	18.228
		-0.18446	242.689		-1.0747	108.751		1.14855	13.2087
		-0.17652	242.727		-1.07867	108.732		1.14062	7.6926
		-0.16859	242.761		-1.08264	108.711		1.13268	2.3709
		-0.16065	242.796		-1.08661	108.682		1.12475	-2.3071
		-0.15272	242.825		-1.09057	108.666		1.11681	-6.0911
		-0.14479	242.861		-1.09454	108.636		1.10888	-8.8772
		-0.13685	242.893		-1.09851	108.61		1.10094	-10.7648
		-0.12892	242.926		-1.10248	108.581		1.09301	-12.078
		-0.12098	242.962		-1.10644	108.55		1.08507	-13.106
		-0.11305	242.992		-1.11041	108.518		1.07714	-14.1263
		-0.10511	243.02		-1.11438	108.494		1.0692	-15.331
		-0.09718	243.056		-1.11834	108.456		1.06127	-16.6459
		-0.08924	243.087		-1.12231	108.428		1.05333	-17.8441
		-0.08131	243.122		-1.12628	108.392		1.0454	-18.7694
		-0.07337	243.152		-1.13025	108.363		1.03747	-19.3853
		-0.06544	243.186		-1.13421	108.323		1.02953	-19.7007
		-0.0575	243.221		-1.13818	108.283		1.0216	-19.7577
		-0.04957	243.253		-1.14215	108.242		1.01366	-19.6328
		-0.04164	243.283		-1.14612	108.209		1.00573	-19.3849
		-0.0337	243.318		-1.15008	108.165		0.99779	-19.0557
		-0.02577	243.349		-1.15405	108.131		0.98986	-18.7102
		-0.01783	243.384		-1.15802	108.09		0.98192	-18.3832
		-0.0099	243.417		-1.16198	108.046		0.97399	-18.1244
		-0.00196	243.455		-1.16595	108.009		0.96605	-17.9292
		0.00597	243.49		-1.16992	107.962		0.95812	-17.8009
		0.01391	243.523		-1.17389	107.909		0.95019	-17.7223
		0.02184	243.568		-1.17785	107.855		0.94225	-17.6795
		0.02978	243.601		-1.18182	107.805		0.93432	-17.6605
		0.03771	243.639		-1.18579	107.753		0.92638	-17.6566
		0.04564	243.677		-1.18976	107.686		0.91845	-17.6739
		0.05358	243.718		-1.19372	107.629		0.91051	-17.7128
		0.06151	243.76		-1.19769	107.57		0.90258	-17.7474
		0.06945	243.797		-1.20166	107.502		0.89464	-17.807
		0.07738	243.841		-1.20562	107.428		0.88671	-17.8795
		0.08532	243.884		-1.20959	107.351		0.87877	-17.9746
		0.09325	243.921		-1.21356	107.269		0.87084	-18.0916
		0.10119	243.959		-1.21753	107.179		0.86291	-18.2212
		0.10912	243.995		-1.22149	107.09		0.85497	-18.3707
		0.11706	244.032		-1.22546	106.984		0.84704	-18.5244
		0.12499	244.063		-1.22943	106.879		0.8391	-18.6942
		0.13292	244.094		-1.2334	106.769		0.83117	-18.8549
		0.14086	244.129		-1.23736	106.644		0.82323	-19.0009
		0.14879	244.15		-1.24133	106.51		0.8153	-19.137
		0.15673	244.183		-1.2453	106.375		0.80736	-19.2341
		0.16466	244.218		-1.24927	106.226		0.79943	-19.3296
		0.1726	244.249		-1.25323	106.071		0.79149	-19.403
		0.18053	244.279		-1.2572	105.903		0.78356	-19.4411
		0.18847	244.309		-1.26117	105.721		0.77563	-19.4618
		0.1964	244.341		-1.26513	105.527		0.76769	-19.4609
		0.20434	244.376		-1.2691	105.319		0.75976	-19.473
		0.21227	244.407		-1.27307	105.112		0.75182	-19.4605
		0.22021	244.439		-1.27704	104.867		0.74389	-19.4376
		0.22814	244.473		-1.281	104.619		0.73595	-19.397
		0.23607	244.505		-1.28497	104.358		0.72802	-19.359
		0.24401	244.545		-1.28894	104.077		0.72008	-19.3262
		0.25194	244.581		-1.29291	103.783		0.71215	-19.2678
		0.25988	244.622		-1.29687	103.467		0.70421	-19.2277
		0.26781	244.662		-1.30084	103.128		0.69628	-19.1845
		0.27575	244.709		-1.30481	102.773		0.68834	-19.1283
		0.28368	244.755		-1.30877	102.393		0.68041	-19.0821
		0.29162	244.795		-1.31274	101.996		0.67248	-19.0398
		0.29955	244.846		-1.31671	101.564		0.66454	-19.0061
		0.30749	244.892		-1.32068	101.11		0.65661	-18.9663
		0.31542	244.945		-1.32464	100.631		0.64867	-18.9517
		0.32335	244.997		-1.32861	100.126		0.64074	-18.9443
		0.33129	245.053		-1.33258	99.586		0.6328	-18.9262
		0.33922	245.113		-1.33655	99.033		0.62487	-18.9231
		0.34716	245.168		-1.34051	98.432		0.61693	-18.9296
		0.35509	245.224		-1.34448	97.806		0.609	-18.9404
		0.36303	245.282		-1.34845	97.158		0.60106	-18.949
		0.37096	245.341		-1.35241	96.463		0.59313	-18.9663
		0.3789	245.399		-1.35638	95.75		0.5852	-18.9927
		0.38683	245.456		-1.36035	94.998		0.57726	-19.0164
		0.39477	245.513		-1.36432	94.221		0.56933	-19.0497
		0.4027	245.56		-1.36828	93.404		0.56139	-19.0804
		0.41063	245.612		-1.37225	92.579		0.55346	-19.1115
		0.41857	245.661		-1.37622	91.707		0.54552	-19.1486
		0.4265	245.704		-1.38019	90.826		0.53759	-19.1901
		0.43444	245.744		-1.38415	89.9314		0.52965	-19.2255
		0.44237	245.779		-1.38812	89.007		0.52172	-19.2596
		0.45031	245.824		-1.39209	88.0826		0.51378	-19.2838
		0.45824	245.867		-1.39605	87.1323		0.50585	-19.324
		0.46618	245.915		-1.40002	86.182		0.49792	-19.3581
		0.47411	245.965		-1.40399	85.2101		0.48998	-19.3983
		0.48205	246.021		-1.40796	84.2512		0.48205	-19.4346
		0.48998	246.078		-1.41192	83.2879		0.47411	-19.4743
		0.49792	246.151		-1.41589	82.3333		0.46618	-19.5136
		0.50585	246.224		-1.41986	81.3917		0.45824	-19.5457
		0.51378	246.306		-1.42383	80.463		0.45031	-19.5825
		0.52172	246.394		-1.42779	79.5688		0.44237	-19.6169
		0.52965	246.499		-1.43176	78.7179		0.43444	-19.6548
		0.53759	246.61		-1.43573	77.8885		0.4265	-19.6849
		0.54552	246.734		-1.43969	77.1412		0.41857	-19.7144
		0.55346	246.859		-1.44366	76.4587		0.41063	-19.7443
		0.56139	246.993		-1.44763	75.8756		0.4027	-19.7643
		0.56933	247.136		-1.4516	75.3745		0.39477	-19.7893
		0.57726	247.27		-1.45556	74.9555		0.38683	-19.817
		0.5852	247.404		-1.45953	74.6186		0.3789	-19.8349
		0.59313	247.52		-1.4635	74.3292		0.37096	-19.8561
		0.60106	247.624		-1.45953	77.3011		0.36303	-19.8691
		0.609	247.715		-1.45556	79.6422		0.35509	-19.8886
		0.61693	247.784		-1.4516	81.6552		0.34716	-19.9029
		0.62487	247.84		-1.44763	83.3916		0.33922	-19.9167
		0.6328	247.875		-1.44366	84.9726		0.33129	-19.9314
		0.64074	247.896		-1.43969	86.3894		0.32335	-19.9438
		0.64867	247.909		-1.43573	87.6982		0.31542	-19.9562
		0.65661	247.905		-1.43176	88.8904		0.30749	-19.9651
		0.66454	247.909		-1.42779	90.001		0.29955	-19.9754
		0.67248	247.896		-1.42383	91.029		0.29162	-19.99
		0.68041	247.896		-1.41986	91.988		0.28368	-19.9944
		0.68834	247.887		-1.41589	92.903		0.27575	-20.007
		0.69628	247.879		-1.41192	93.754		0.26781	-20.0156
		0.70421	247.879		-1.40796	94.584		0.25988	-20.0244
		0.71215	247.87		-1.40399	95.361		0.25194	-20.0246
		0.72008	247.866		-1.40002	96.1		0.24401	-20.0339
		0.72802	247.862		-1.39605	96.812		0.23607	-20.043
		0.73595	247.862		-1.39209	97.491		0.22814	-20.0461
		0.74389	247.866		-1.38812	98.134		0.22021	-20.0578
		0.75182	247.862		-1.38415	98.765		0.21227	-20.058
		0.75976	247.857		-1.38019	99.365		0.20434	-20.0648
		0.76769	247.853		-1.37622	99.935		0.1964	-20.0695
		0.77563	247.853		-1.37225	100.48		0.18847	-20.0735
		0.78356	247.844		-1.36828	101.007		0.18053	-20.0827
		0.79149	247.836		-1.36432	101.508		0.1726	-20.0854
		0.79943	247.836		-1.36035	101.979		0.16466	-20.0928
		0.80736	247.844		-1.35638	102.441		0.15673	-20.0942
		0.8153	247.849		-1.35241	102.868		0.14879	-20.1004
		0.82323	247.866		-1.34845	103.274		0.14086	-20.1015
		0.83117	247.883		-1.34448	103.665		0.13292	-20.1001
		0.8391	247.9		-1.34051	104.031		0.12499	-20.1136
		0.84704	247.926		-1.33655	104.388		0.11706	-20.117
		0.85497	247.948		-1.33258	104.708		0.10912	-20.1154
		0.86291	247.974		-1.32861	105.025		0.10119	-20.1214
		0.87084	248.004		-1.32464	105.316		0.09325	-20.1216
		0.87877	248.039		-1.32068	105.587		0.08532	-20.1282
		0.88671	248.073		-1.31671	105.85		0.07738	-20.1291
		0.89464	248.108		-1.31274	106.085		0.06945	-20.1334
		0.90258	248.155		-1.30877	106.321		0.06151	-20.1359
		0.91051	248.203		-1.30481	106.545		0.05358	-20.1347
		0.91845	248.25		-1.30084	106.748		0.04564	-20.139
		0.92638	248.302		-1.29687	106.941		0.03771	-20.1386
		0.93432	248.358		-1.29291	107.118		0.02978	-20.1429
		0.94225	248.427		-1.28894	107.289		0.02184	-20.1443
		0.95019	248.497		-1.28497	107.433		0.01391	-20.146
		0.95812	248.566		-1.281	107.598		0.00597	-20.1539
		0.96605	248.656		-1.27704	107.734		-0.00196	-20.1526
		0.97399	248.743		-1.27307	107.865		-0.0099	-20.1508
		0.98192	248.846		-1.2691	107.99		-0.01783	-20.1541
		0.98986	248.95		-1.26513	108.1		-0.02577	-20.1584
		0.99779	249.071		-1.26117	108.209		-0.0337	-20.16
		1.00573	249.201		-1.2572	108.312		-0.04164	-20.1617
		1.01366	249.352		-1.25323	108.411		-0.04957	-20.1646
		1.0216	249.512		-1.24927	108.495		-0.0575	-20.1653
		1.02953	249.676		-1.2453	108.578		-0.06544	-20.166
		1.03747	249.874		-1.24133	108.662		-0.07337	-20.1682
		1.0454	250.103		-1.23736	108.739		-0.08131	-20.1716
		1.05333	250.367		-1.2334	108.801		-0.08924	-20.1753
		1.06127	250.7		-1.22943	108.868		-0.09718	-20.1748
		1.0692	251.093		-1.22546	108.926		-0.10511	-20.1781
		1.07714	251.563		-1.22149	108.986		-0.11305	-20.1803
		1.08507	252.095		-1.21753	109.039		-0.12098	-20.1782
		1.09301	252.725		-1.21356	109.083		-0.12892	-20.1791
		1.10094	253.382		-1.20959	109.137		-0.13685	-20.1872
		1.10888	254.099		-1.20562	109.181		-0.14479	-20.1912
		1.11681	254.851		-1.20166	109.216		-0.15272	-20.1908
		1.12475	255.697		-1.19769	109.255		-0.16065	-20.1915
		1.13268	256.838		-1.19372	109.286		-0.16859	-20.1963
		1.14062	258.544		-1.18976	109.315		-0.17652	-20.1968
		1.14855	261.179		-1.18579	109.345		-0.18446	-20.2025
		1.15648	265.369		-1.18182	109.369		-0.19239	-20.2034
		1.16442	271.654		-1.17785	109.395		-0.20033	-20.2093
		1.17235	281.005		-1.17389	109.423		-0.20826	-20.2139
		1.18029	294.379		-1.16992	109.442		-0.2162	-20.2132
		1.17235	286.025		-1.16595	109.462		-0.22413	-20.2206
		1.16442	276.466		-1.16198	109.48		-0.23207	-20.2252
		1.15648	267.589		-1.15802	109.496		-0.24	-20.2294
		1.14855	260.12		-1.15405	109.514		-0.24793	-20.2346
		1.14062	254.371		-1.15008	109.525		-0.25587	-20.2351
		1.13268	250.207		-1.14612	109.54		-0.2638	-20.245
		1.12475	247.309		-1.14215	109.548		-0.27174	-20.2412
		1.11681	245.15		-1.13818	109.561		-0.27967	-20.2478
		1.10888	243.322		-1.13421	109.569		-0.28761	-20.2533
		1.10094	241.775		-1.13025	109.577		-0.29554	-20.2548
		1.09301	240.528		-1.12628	109.586		-0.30348	-20.2632
		1.08507	239.733		-1.12231	109.597		-0.31141	-20.2586
		1.07714	239.27		-1.11834	109.605		-0.31935	-20.2657
		1.0692	239.079		-1.11438	109.611		-0.32728	-20.2656
		1.06127	239.095		-1.11041	109.617		-0.33521	-20.2685
		1.05333	239.178		-1.10644	109.626		-0.34315	-20.2711
		1.0454	239.316		-1.10248	109.633		-0.35108	-20.2709
		1.03747	239.464		-1.09851	109.642		-0.35902	-20.2796
		1.02953	239.587		-1.09454	109.642		-0.36695	-20.283
		1.0216	239.687		-1.09057	109.651		-0.37489	-20.2804
		1.01366	239.76		-1.08661	109.654		-0.38282	-20.2844
		1.00573	239.819		-1.08264	109.664		-0.39076	-20.2808
		0.99779	239.864		-1.07867	109.669		-0.39869	-20.2914
		0.98986	239.891		-1.0747	109.679		-0.40663	-20.2952
		0.98192	239.909		-1.07074	109.692		-0.41456	-20.2951
		0.97399	239.919		-1.06677	109.698		-0.4225	-20.2953
		0.96605	239.925		-1.0628	109.704		-0.43043	-20.2959
		0.95812	239.929		-1.05884	109.715		-0.43836	-20.3037
		0.95019	239.92		-1.05487	109.722		-0.4463	-20.3025
		0.94225	239.911		-1.0509	109.727		-0.45423	-20.3055
		0.93432	239.904		-1.04693	109.738		-0.46217	-20.3079
		0.92638	239.895		-1.04297	109.747		-0.4701	-20.3108
		0.91845	239.891		-1.039	109.752		-0.47804	-20.3141
		0.91051	239.878		-1.03503	109.762		-0.48597	-20.3154
		0.90258	239.872		-1.03106	109.767		-0.49391	-20.3182
		0.89464	239.857		-1.0271	109.775		-0.50184	-20.32
		0.88671	239.844		-1.02313	109.788		-0.50978	-20.3261
		0.87877	239.838		-1.01916	109.798		-0.51771	-20.3305
		0.87084	239.826		-1.0152	109.81		-0.52564	-20.3312
		0.86291	239.825		-1.01123	109.817		-0.53358	-20.3329
		0.85497	239.818		-1.00726	109.827		-0.54151	-20.3354
		0.84704	239.817		-1.00329	109.832		-0.54945	-20.3372
		0.8391	239.817		-0.99933	109.845		-0.55738	-20.3448
		0.83117	239.809		-0.99536	109.853		-0.56532	-20.3504
		0.82323	239.815		-0.99139	109.866		-0.57325	-20.3518
		0.8153	239.82		-0.98742	109.868		-0.58119	-20.3593
		0.80736	239.82		-0.98346	109.876		-0.58912	-20.3619
		0.79943	239.816		-0.97949	109.883		-0.59706	-20.3727
		0.79149	239.815		-0.97552	109.893		-0.60499	-20.3718
		0.78356	239.819		-0.97156	109.903		-0.61292	-20.3777
		0.77563	239.818		-0.96759	109.903		-0.62086	-20.3796
		0.76769	239.815		-0.96362	109.91		-0.62879	-20.386
		0.75976	239.809		-0.95965	109.913		-0.63673	-20.3874
		0.75182	239.804		-0.95569	109.914		-0.64466	-20.388
		0.74389	239.796		-0.95172	109.919		-0.6526	-20.3959
		0.73595	239.785		-0.94775	109.924		-0.66053	-20.41
		0.72802	239.773		-0.94378	109.921		-0.66847	-20.4108
		0.72008	239.761		-0.93982	109.928		-0.6764	-20.4129
		0.71215	239.746		-0.93585	109.926		-0.68434	-20.4178
		0.70421	239.739		-0.93188	109.933		-0.69227	-20.4199
		0.69628	239.726		-0.92792	109.932		-0.70021	-20.4252
		0.68834	239.716		-0.92395	109.936		-0.70814	-20.431
		0.68041	239.715		-0.91998	109.941		-0.71607	-20.4363
		0.67248	239.71		-0.91601	109.939		-0.72401	-20.445
		0.66454	239.708		-0.91205	109.943		-0.73194	-20.4463
		0.65661	239.704		-0.90808	109.941		-0.73988	-20.4544
		0.64867	239.695		-0.90411	109.94		-0.74781	-20.4588
		0.64074	239.7		-0.90014	109.939		-0.75575	-20.4598
		0.6328	239.695		-0.89618	109.938		-0.76368	-20.4666
		0.62487	239.7		-0.89221	109.94		-0.77162	-20.4812
		0.61693	239.7		-0.88824	109.934		-0.77955	-20.487
		0.609	239.702		-0.88427	109.939		-0.78749	-20.4879
		0.60106	239.705		-0.88031	109.934		-0.79542	-20.4939
		0.59313	239.702		-0.87634	109.936		-0.80335	-20.5097
		0.5852	239.712		-0.87237	109.936		-0.81129	-20.5097
		0.57726	239.712		-0.86841	109.939		-0.81922	-20.5217
		0.56933	239.704		-0.86444	109.939		-0.82716	-20.5266
		0.56139	239.709		-0.86047	109.938		-0.83509	-20.5361
		0.55346	239.71		-0.8565	109.935		-0.84303	-20.5412
		0.54552	239.707		-0.85254	109.939		-0.85096	-20.5477
		0.53759	239.713		-0.84857	109.939		-0.8589	-20.5602
		0.52965	239.713		-0.8446	109.94		-0.86683	-20.5723
		0.52172	239.717		-0.84063	109.947		-0.87477	-20.578
		0.51378	239.714		-0.83667	109.954		-0.8827	-20.5862
		0.50585	239.709		-0.8327	109.957		-0.89063	-20.5978
		0.49792	239.71		-0.82873	109.961		-0.89857	-20.6039
		0.48998	239.704		-0.82477	109.964		-0.9065	-20.6086
		0.48205	239.71		-0.8208	109.963		-0.91444	-20.6324
		0.47411	239.709		-0.81683	109.968		-0.92237	-20.6397
		0.46618	239.709		-0.81286	109.976		-0.93031	-20.644
		0.45824	239.712		-0.8089	109.976		-0.93824	-20.66
		0.45031	239.708		-0.80493	109.984		-0.94618	-20.6661
		0.44237	239.707		-0.80096	109.989		-0.95411	-20.6803
		0.43444	239.701		-0.79699	109.995		-0.96205	-20.6933
		0.4265	239.698		-0.79303	109.998		-0.96998	-20.7062
		0.41857	239.702		-0.78906	110.009		-0.97792	-20.7253
		0.41063	239.695		-0.78509	110.014		-0.98585	-20.733
		0.4027	239.693		-0.78113	110.022		-0.99378	-20.746
		0.39477	239.69		-0.77716	110.028		-1.00172	-20.7598
		0.38683	239.689		-0.77319	110.032		-1.00965	-20.7767
		0.3789	239.685		-0.76922	110.038		-1.01759	-20.7926
		0.37096	239.682		-0.76526	110.048		-1.02552	-20.8129
		0.36303	239.68		-0.76129	110.051		-1.03346	-20.8319
		0.35509	239.678		-0.75732	110.061		-1.04139	-20.8384
		0.34716	239.672		-0.75335	110.066		-1.04933	-20.8635
		0.33922	239.666		-0.74939	110.067		-1.05726	-20.8799
		0.33129	239.667		-0.74542	110.076		-1.0652	-20.9019
		0.32335	239.666		-0.74145	110.08		-1.07313	-20.927
		0.31542	239.66		-0.73749	110.087		-1.08106	-20.9408
		0.30749	239.658		-0.73352	110.096		-1.089	-20.9633
		0.29955	239.657		-0.72955	110.096		-1.09693	-20.9887
		0.29162	239.651		-0.72558	110.097		-1.10487	-21.0116
		0.28368	239.647		-0.72162	110.102		-1.1128	-21.0402
		0.27575	239.64		-0.71765	110.102		-1.12074	-21.0617
		0.26781	239.633		-0.71368	110.102		-1.12867	-21.0911
		0.25988	239.63		-0.70971	110.105		-1.13661	-21.1157
		0.25194	239.629		-0.70575	110.107		-1.14454	-21.1386
		0.24401	239.628		-0.70178	110.109		-1.15248	-21.1684
		0.23607	239.622		-0.69781	110.113		-1.16041	-21.1991
		0.22814	239.619		-0.69385	110.112		-1.16834	-21.235
		0.22021	239.612		-0.68988	110.113		-1.17628	-21.263
		0.21227	239.605		-0.68591	110.115		-1.18421	-21.2972
		0.20434	239.601		-0.68194	110.118		-1.19215	-21.3278
		0.1964	239.594		-0.67798	110.12		-1.20008	-21.3572
		0.18847	239.59		-0.67401	110.118		-1.20802	-21.3887
		0.18053	239.587		-0.67004	110.117		-1.21595	-21.4185
		0.1726	239.584		-0.66607	110.121		-1.22389	-21.4445
		0.16466	239.579		-0.66211	110.115		-1.23182	-21.4725
		0.15673	239.571		-0.65814	110.115		-1.23976	-21.5002
		0.14879	239.568		-0.65417	110.118		-1.24769	-21.5274
		0.14086	239.565		-0.65021	110.118		-1.25563	-21.5546
		0.13292	239.56		-0.64624	110.118		-1.26356	-21.5909
		0.12499	239.556		-0.64227	110.114		-1.27149	-21.6246
		0.11706	239.545		-0.6383	110.115		-1.27943	-21.6561
		0.10912	239.542		-0.63434	110.118		-1.28736	-21.6967
		0.10119	239.543		-0.63037	110.121		-1.2953	-21.7455
		0.09325	239.537		-0.6264	110.121		-1.30323	-21.8034
		0.08532	239.534		-0.62243	110.119		-1.31117	-21.8639
		0.07738	239.527		-0.61847	110.12		-1.3191	-21.9295
		0.06945	239.523		-0.6145	110.122		-1.32704	-22.0008
		0.06151	239.515		-0.61053	110.125		-1.33497	-22.0738
		0.05358	239.509		-0.60656	110.126		-1.34291	-22.1356
		0.04564	239.502		-0.6026	110.131		-1.35084	-22.1848
		0.03771	239.499		-0.59863	110.138		-1.35877	-22.2302
		0.02978	239.494		-0.59466	110.143		-1.36671	-22.2656
		0.02184	239.489		-0.5907	110.149		-1.37464	-22.2859
		0.01391	239.482		-0.58673	110.151		-1.38258	-22.2937
		0.00597	239.481		-0.58276	110.157		-1.39051	-22.2971
		-0.00196	239.47		-0.57879	110.162		-1.39845	-22.2928
		-0.0099	239.464		-0.57483	110.169		-1.40638	-22.295
		-0.01783	239.457		-0.57086	110.174		-1.41432	-22.3002
		-0.02577	239.449		-0.56689	110.177		-1.42225	-22.2997
		-0.0337	239.443		-0.56292	110.182		-1.43019	-22.2954
		-0.04164	239.438		-0.55896	110.188		-1.43812	-22.3006
		-0.04957	239.432		-0.55499	110.192		-1.44605	-22.3045
		-0.0575	239.424		-0.55102	110.202		-1.45399	-22.317
		-0.06544	239.417		-0.54706	110.204		-1.46192	-22.3343
		-0.07337	239.409		-0.54309	110.215		-1.46986	-22.3464
		-0.08131	239.403		-0.53912	110.222		-1.47779	-22.368
		-0.08924	239.395		-0.53515	110.229		-1.48573	-22.3874
		-0.09718	239.389		-0.53119	110.234		-1.49366	-22.4103
		-0.10511	239.377		-0.52722	110.238		-1.5016	-22.4457
		-0.11305	239.373		-0.52325	110.246		-1.50953	-22.4729
		-0.12098	239.363		-0.51928	110.252		-1.51747	-22.5174
		-0.12892	239.358		-0.51532	110.258		-1.5254	-22.5567
		-0.13685	239.348		-0.51135	110.263		-1.53333	-22.5891
		-0.14479	239.34		-0.50738	110.269		-1.54127	-22.638
		-0.15272	239.33		-0.50342	110.271		-1.5492	-22.6842
		-0.16065	239.319		-0.49945	110.279		-1.55714	-22.7451
		-0.16859	239.308		-0.49548	110.285		-1.56507	-22.7978
		-0.17652	239.299		-0.49151	110.291		-1.57301	-22.86
		-0.18446	239.289		-0.48755	110.293		-1.58094	-22.923
		-0.19239	239.281		-0.48358	110.293		-1.58888	-22.9852
		-0.20033	239.271		-0.47961	110.298		-1.59681	-23.0613
		-0.20826	239.258		-0.47564	110.3		-1.60475	-23.1343
		-0.2162	239.256		-0.47168	110.298		-1.61268	-23.2176
		-0.22413	239.242		-0.46771	110.298		-1.62062	-23.2924
		-0.23207	239.229		-0.46374	110.302		-1.62855	-23.3792
		-0.24	239.219		-0.45978	110.306		-1.63648	-23.4695
		-0.24793	239.21		-0.45581	110.308		-1.64442	-23.5571
		-0.25587	239.199		-0.45184	110.307		-1.65235	-23.6716
		-0.2638	239.184		-0.44787	110.312		-1.66029	-23.7727
		-0.27174	239.176		-0.44391	110.312		-1.66822	-23.8815
		-0.27967	239.166		-0.43994	110.312		-1.67616	-23.9926
		-0.28761	239.155		-0.43597	110.317		-1.68409	-24.1075
		-0.29554	239.147		-0.432	110.315		-1.69203	-24.2284
		-0.30348	239.135		-0.42804	110.319		-1.69996	-24.3446
		-0.31141	239.127		-0.42407	110.317		-1.7079	-24.4638
		-0.31935	239.118		-0.4201	110.317		-1.71583	-24.5809
		-0.32728	239.103		-0.41614	110.316		-1.72376	-24.6923
		-0.33521	239.098		-0.41217	110.314		-1.7317	-24.8115
		-0.34315	239.092		-0.4082	110.316		-1.73963	-24.9239
		-0.35108	239.085		-0.40423	110.316		-1.74757	-25.0374
		-0.35902	239.078		-0.40027	110.316		-1.7555	-25.1428
		-0.36695	239.071		-0.3963	110.314		-1.76344	-25.2556
		-0.37489	239.067		-0.39233	110.318		-1.77137	-25.3623
		-0.38282	239.062		-0.38836	110.318		-1.77931	-25.4616
		-0.39076	239.057		-0.3844	110.324		-1.78724	-25.5813
		-0.39869	239.052		-0.38043	110.328		-1.79518	-25.6975
		-0.40663	239.049		-0.37646	110.326		-1.80311	-25.8111
		-0.41456	239.046		-0.3725	110.33		-1.81104	-25.9294
		-0.4225	239.044		-0.36853	110.339		-1.81898	-26.0374
		-0.43043	239.039		-0.36456	110.341		-1.82691	-26.1674
		-0.43836	239.04		-0.36059	110.347		-1.83485	-26.3078
		-0.4463	239.032		-0.35663	110.359		-1.84278	-26.4698
		-0.45423	239.026		-0.35266	110.37		-1.85072	-26.6491
		-0.46217	239.019		-0.34869	110.377		-1.85865	-26.8508
		-0.4701	239.012		-0.34472	110.388		-1.86659	-27.0754
		-0.47804	239.006		-0.34076	110.396		-1.87452	-27.3043
		-0.48597	238.999		-0.33679	110.402		-1.88246	-27.5506
		-0.49391	238.992		-0.33282	110.415		-1.89039	-27.8054
		-0.50184	238.983		-0.32885	110.419		-1.89833	-28.0516
		-0.50978	238.974		-0.32489	110.424		-1.90626	-28.2763
		-0.51771	238.967		-0.32092	110.432		-1.91419	-28.462
		-0.52564	238.956		-0.31695	110.44		-1.92213	-28.6348
		-0.53358	238.947		-0.31299	110.443		-1.93006	-28.7773
		-0.54151	238.939		-0.30902	110.448		-1.938	-28.9112
		-0.54945	238.921		-0.30505	110.456		-1.94593	-29.0451
		-0.55738	238.915		-0.30108	110.463		-1.95387	-29.1661
		-0.56532	238.904		-0.29712	110.468		-1.9618	-29.3
		-0.57325	238.895		-0.29315	110.475		-1.96974	-29.4339
		-0.58119	238.883		-0.28918	110.481		-1.97767	-29.5894
		-0.58912	238.872		-0.28521	110.484		-1.98561	-29.7579
		-0.59706	238.86		-0.28125	110.494		-1.99354	-29.9566
		-0.60499	238.847		-0.27728	110.495		-2.00147	-30.1941
		-0.61292	238.833		-0.27331	110.504		-2.00941	-30.4619
		-0.62086	238.819		-0.26935	110.512		-2.01734	-30.7945
		-0.62879	238.807		-0.26538	110.518		-2.02528	-31.2351
		-0.63673	238.794		-0.26141	110.52		-2.03321	-31.7837
		-0.64466	238.779		-0.25744	110.526		-2.04115	-32.5137
		-0.6526	238.764		-0.25348	110.534		-2.04908	-33.4683
		-0.66053	238.755		-0.24951	110.545		-2.05702	-34.7426
		-0.66847	238.739		-0.24554	110.555		-2.06495	-36.4186
		-0.6764	238.724		-0.24157	110.559		-2.07289	-38.5438
		-0.68434	238.709		-0.23761	110.564		-2.08082	-41.1528
		-0.69227	238.695		-0.23364	110.562		-2.08875	-44.129
		-0.70021	238.679		-0.22967	110.569		-2.09669	-47.2693
		-0.70814	238.665		-0.22571	110.57		-2.10462	-50.2541
		-0.71607	238.65		-0.22174	110.575		-2.11256	-52.7594
		-0.72401	238.636		-0.21777	110.582		-2.10462	-46.2715
		-0.73194	238.62		-0.2138	110.583		-2.09669	-41.6496
		-0.73988	238.607		-0.20984	110.592		-2.08875	-38.0643
		-0.74781	238.589		-0.20587	110.594		-2.08082	-35.1918
		-0.75575	238.578		-0.2019	110.597		-2.07289	-32.9198
		-0.76368	238.561		-0.19793	110.603		-2.06495	-31.1228
		-0.77162	238.542		-0.19397	110.608		-2.05702	-29.7233
		-0.77955	238.527		-0.19	110.611		-2.04908	-28.6348
		-0.78749	238.514		-0.18603	110.614		-2.04115	-27.7881
		-0.79542	238.5		-0.18207	110.616		-2.03321	-27.1229
		-0.80335	238.483		-0.1781	110.618		-2.02528	-26.5873
		-0.81129	238.469		-0.17413	110.621		-2.01734	-26.1502
		-0.81922	238.454		-0.17016	110.622		-2.00941	-25.7856
		-0.82716	238.436		-0.1662	110.625		-2.00147	-25.4685
		-0.83509	238.418		-0.16223	110.626		-1.99354	-25.196
		-0.84303	238.397		-0.15826	110.632		-1.98561	-24.9485
		-0.85096	238.381		-0.15429	110.631		-1.97767	-24.7087
		-0.8589	238.365		-0.15033	110.634		-1.96974	-24.4988
		-0.86683	238.349		-0.14636	110.638		-1.9618	-24.2992
		-0.87477	238.329		-0.14239	110.641		-1.95387	-24.1126
		-0.8827	238.314		-0.13843	110.644		-1.94593	-23.9278
		-0.89063	238.291		-0.13446	110.654		-1.938	-23.7528
		-0.89857	238.273		-0.13049	110.657		-1.93006	-23.587
		-0.9065	238.251		-0.12652	110.656		-1.92213	-23.4137
		-0.91444	238.234		-0.12256	110.662		-1.91419	-23.2565
		-0.92237	238.211		-0.11859	110.664		-1.90626	-23.1027
		-0.93031	238.191		-0.11462	110.671		-1.89833	-22.9576
		-0.93824	238.172		-0.11065	110.679		-1.89039	-22.8159
		-0.94618	238.154		-0.10669	110.689		-1.88246	-22.6876
		-0.95411	238.13		-0.10272	110.695		-1.87452	-22.5727
		-0.96205	238.111		-0.09875	110.706		-1.86659	-22.4548
		-0.96998	238.092		-0.09479	110.714		-1.85865	-22.3753
		-0.97792	238.073		-0.09082	110.723		-1.85072	-22.2799
		-0.98585	238.055		-0.08685	110.733		-1.84278	-22.1961
		-0.99378	238.029		-0.08288	110.741		-1.83485	-22.1222
		-1.00172	238.012		-0.07892	110.75		-1.82691	-22.0526
		-1.00965	237.995		-0.07495	110.758		-1.81898	-21.9887
		-1.01759	237.975		-0.07098	110.769		-1.81104	-21.9278
		-1.02552	237.952		-0.06701	110.78		-1.80311	-21.8678
		-1.03346	237.934		-0.06305	110.786		-1.79518	-21.8138
		-1.04139	237.915		-0.05908	110.796		-1.78724	-21.7568
		-1.04933	237.894		-0.05511	110.812		-1.77931	-21.7054
		-1.05726	237.87		-0.05115	110.819		-1.77137	-21.6552
		-1.0652	237.849		-0.04718	110.832		-1.76344	-21.6095
		-1.07313	237.827		-0.04321	110.847		-1.7555	-21.5658
		-1.08106	237.807		-0.03924	110.861		-1.74757	-21.5118
		-1.089	237.783		-0.03528	110.876		-1.73963	-21.4635
		-1.09693	237.759		-0.03131	110.892		-1.7317	-21.4194
		-1.10487	237.743		-0.02734	110.901		-1.72376	-21.3784
		-1.1128	237.712		-0.02337	110.917		-1.71583	-21.3326
		-1.12074	237.685		-0.01941	110.933		-1.7079	-21.2898
		-1.12867	237.658		-0.01544	110.948		-1.69996	-21.2518
		-1.13661	237.63		-0.01147	110.961		-1.69203	-21.2056
		-1.14454	237.604		-0.0075	110.974		-1.68409	-21.1676
		-1.15248	237.575		-0.00354	110.987		-1.67616	-21.1283
		-1.16041	237.546		0.000429688	111.005		-1.66822	-21.092
		-1.16834	237.513		0.0044	111.019		-1.66029	-21.0535
		-1.17628	237.479		0.00836	111.036		-1.65235	-21.0116
		-1.18421	237.448		0.01233	111.052		-1.64442	-20.9766
		-1.19215	237.413		0.0163	111.062		-1.63648	-20.9404
		-1.20008	237.372		0.02027	111.074		-1.62855	-20.917
		-1.20802	237.332		0.02423	111.089		-1.62062	-20.8803
		-1.21595	237.283		0.0282	111.099		-1.61268	-20.8488
		-1.22389	237.238		0.03217	111.111		-1.60475	-20.8233
		-1.23182	237.187		0.03614	111.123		-1.59681	-20.7957
		-1.23976	237.134		0.0401	111.136		-1.58888	-20.7684
		-1.24769	237.075		0.04407	111.152		-1.58094	-20.7421
		-1.25563	237.015		0.04804	111.165		-1.57301	-20.7166
		-1.26356	236.956		0.052	111.178		-1.56507	-20.692
		-1.27149	236.895		0.05597	111.191		-1.55714	-20.6661
		-1.27943	236.837		0.05994	111.207		-1.5492	-20.6497
		-1.28736	236.783		0.06391	111.219		-1.54127	-20.6263
		-1.2953	236.737		0.06787	111.232		-1.53333	-20.6099
		-1.30323	236.7		0.07184	111.247		-1.5254	-20.5978
		-1.31117	236.67		0.07581	111.262		-1.51747	-20.568
		-1.3191	236.641		0.07978	111.271		-1.50953	-20.5572
		-1.32704	236.626		0.08374	111.291		-1.5016	-20.5417
		-1.33497	236.606		0.08771	111.301		-1.49366	-20.5283
		-1.34291	236.587		0.09168	111.313		-1.48573	-20.5132
		-1.35084	236.577		0.09564	111.329		-1.47779	-20.4976
		-1.35877	236.565		0.09961	111.346		-1.46986	-20.4898
		-1.36671	236.556		0.10358	111.358		-1.46192	-20.4732
		-1.37464	236.545		0.10755	111.377		-1.45399	-20.4626
		-1.38258	236.534		0.11151	111.392		-1.44605	-20.4523
		-1.39051	236.522		0.11548	111.406		-1.43812	-20.4408
		-1.39845	236.505		0.11945	111.428		-1.43019	-20.4297
		-1.40638	236.49		0.12342	111.451		-1.42225	-20.4139
		-1.41432	236.473		0.12738	111.469		-1.41432	-20.4019
		-1.42225	236.457		0.13135	111.483		-1.40638	-20.3945
		-1.43019	236.436		0.13532	111.508		-1.39845	-20.384
		-1.43812	236.41		0.13928	111.526		-1.39051	-20.3706
		-1.44605	236.389		0.14325	111.551		-1.38258	-20.3561
		-1.45399	236.366		0.14722	111.578		-1.37464	-20.3456
		-1.46192	236.343		0.15119	111.606		-1.36671	-20.3307
		-1.46986	236.313		0.15515	111.631		-1.35877	-20.3165
		-1.47779	236.286		0.15912	111.666		-1.35084	-20.3024
		-1.48573	236.256		0.16309	111.696		-1.34291	-20.2863
		-1.49366	236.224		0.16706	111.727		-1.33497	-20.2712
		-1.5016	236.188		0.17102	111.759		-1.32704	-20.2557
		-1.50953	236.154		0.17499	111.789		-1.3191	-20.2454
		-1.51747	236.12		0.17896	111.824		-1.31117	-20.2346
		-1.5254	236.083		0.18292	111.854		-1.30323	-20.2246
		-1.53333	236.05		0.18689	111.892		-1.2953	-20.2157
		-1.54127	236.007		0.19086	111.929		-1.28736	-20.1972
		-1.5492	235.975		0.19483	111.962		-1.27943	-20.1946
		-1.55714	235.936		0.19879	112.003		-1.27149	-20.1863
		-1.56507	235.9		0.20276	112.038		-1.26356	-20.1806
		-1.57301	235.864		0.20673	112.077		-1.25563	-20.1741
		-1.58094	235.823		0.2107	112.123		-1.24769	-20.1653
		-1.58888	235.788		0.21466	112.169		-1.23976	-20.1609
[truncated: 1,772 more rows]

[truncated: 12 more sheets: Figure 3a, Figure 3b, Figure 3c, Figure 3d, Figure 4a, figure 4b, figure 4c, figure 5a, figure 5b, figure 5c, figure 5d, figure 5g]
